# Supplementary material for: Early alveolar molecular signatures after cardiopulmonary resuscitation: a bronchoalveolar lavage (BALF) proteomic study in swine
Source: Resusc Plus. 2026 Jul 6;30:101405. doi: 10.1016/j.resplu.2026.101405 (PMC13427483; doi:10.1016/j.resplu.2026.101405)
Supplement: Supplementary File 2 — Supplementary Proteomics Dataset. Complete quantitative bronchoalveolar lavage fluid proteomics dataset, including normalized protein abundances, differential abundance analysis, and functional enrichment results for the left and right lungs. [file mmc2.xlsx]

## Sheet: Left lung IDs and quans
Checked	Protein FDR Confidence: Combined	Master	Accession	Description	Exp. q-value: Combined	Contaminant	Sum PEP Score	Coverage [%]	# Peptides	# PSMs	# Unique Peptides	# AAs	MW [kDa]	calc. pI	Score Sequest HT: Sequest HT	# Peptides (by Search Engine): Sequest HT	Biological Process	Cellular Component	Molecular Function	Pfam IDs	Entrez Gene ID	Ensembl Gene ID	Gene Symbol	Gene ID	Reactome Pathways	WikiPathways	# Protein Pathway Groups	# Razor Peptides	Abundance Ratio: (1) / (0)	Abundance Ratio P-Value: (1) / (0)	Abundance Ratio Variability [%]: (1) / (0)	Abundances (Grouped): 0	Abundances (Grouped): 1	Abundances (Grouped) CV [%]: 0	Abundances (Grouped) CV [%]: 1	Abundance: F11: 126, Sample, n/a, n/a, n/a, n/a, n/a, n/a, n/a, n/a, n/a, 1B, Pre, 0	Abundance: F11: 127C, Sample, n/a, n/a, n/a, n/a, n/a, n/a, n/a, n/a, n/a, 1C, Pre, 0	Abundance: F11: 128C, Sample, n/a, n/a, n/a, n/a, n/a, n/a, n/a, n/a, n/a, 2C, Pre, 0	Abundance: F11: 129C, Sample, n/a, n/a, n/a, n/a, n/a, n/a, n/a, n/a, n/a, 3C, Pre, 0	Abundance: F11: 130C, Sample, n/a, n/a, n/a, n/a, n/a, n/a, n/a, n/a, n/a, 4A, Pre, 0	Abundance: F11: 131C, Sample, n/a, n/a, n/a, n/a, n/a, n/a, n/a, n/a, n/a, 4B, Pre, 0	Abundance: F11: 132C, Sample, n/a, n/a, n/a, n/a, n/a, n/a, n/a, n/a, n/a, 4C, Pre, 0	Abundance: F11: 133C, Sample, n/a, n/a, n/a, n/a, n/a, n/a, n/a, n/a, n/a, 4D, Pre, 0	Abundance: F11: 134C, Sample, n/a, n/a, n/a, n/a, n/a, n/a, n/a, n/a, n/a, pool, Pool, 0	Abundance: F11: 127N, Sample, n/a, n/a, n/a, n/a, n/a, n/a, n/a, n/a, n/a, 1B, Post, 1	Abundance: F11: 128N, Sample, n/a, n/a, n/a, n/a, n/a, n/a, n/a, n/a, n/a, 1C, Post, 1	Abundance: F11: 129N, Sample, n/a, n/a, n/a, n/a, n/a, n/a, n/a, n/a, n/a, 2C, Post, 1	Abundance: F11: 130N, Sample, n/a, n/a, n/a, n/a, n/a, n/a, n/a, n/a, n/a, 3C, Post, 1	Abundance: F11: 131N, Sample, n/a, n/a, n/a, n/a, n/a, n/a, n/a, n/a, n/a, 4A, Post, 1
TRUE	High	Master Protein	Q68RU1	Ovarian and testicular apolipoprotein N OS=Sus scrofa OX=9823 GN=ApoN PE=1 SV=1	0	FALSE	15.972	9	2	4	2	254	28.6	4.81	14.89	2	other metabolic processes	non-structural extracellular		Pf15148	445462	ENSSSCG00000000398	ApoN	Q68RU1; ssc:445462			0	0	3.396	0.0375576	72.71	59.8	140.2	50.92	73.64	16.9	87.8	97.3	52.3	59.6	67.4	97.7	41.7	148.9	145.1	184.5	925.9	777.9	297.9
TRUE	High	Master Protein	Q2LE37	Apolipoprotein M OS=Sus scrofa OX=9823 GN=APOM PE=2 SV=1	0	FALSE	6.723	12	2	2	2	188	21.2	6.89	6.06	2	cell organization and biogenesis;transport;other biological processes	non-structural extracellular	transporter activity;other molecular function	Pf11032	692188	ENSSSCG00000001411; ENSSSCG00005035650; ENSSSCG00015079344; ENSSSCG00025077716; ENSSSCG00030061308; ENSSSCG00035017168; ENSSSCG00040068399; ENSSSCG00045037175; ENSSSCG00050007721; ENSSSCG00055028122; ENSSSCG00060052387; ENSSSCG00065036803; ENSSSCG00070023864	APOM	Q2LE37; ssc:692188	Retinoid metabolism and transport		1	0	3.289	0.0751817	68.55	59.3	140.7	50.79	89.06	0	7.5	17.5	8.2	7.6	5	8.2	5.5	19.3	7.5	19.4	98.1	96.4	28.6
TRUE	High	Master Protein	P79377	Metallothionein-1D OS=Sus scrofa OX=9823 GN=MT1D PE=3 SV=2	0	FALSE	7.458	33	2	3	1	61	6	7.96	10.38	2	stress response;other biological processes	nucleus;other cell component	other molecular function	Pf00131			MT1D	P79377			0	0	3.122	0.116807	98.55	68.4	131.6	131.7	92.5	0	0	16.3	56.1	0	4	2.8	3.3	10.3	0	3.2	31.8	67.8	5.2
TRUE	High	Master Protein	I3LQQ6	Serpin family E member 1 OS=Sus scrofa OX=9823 GN=SERPINE1 PE=3 SV=4	0	FALSE	14.859	13	4	5	4	401	45.3	7.3	16.1	4	other metabolic processes;stress response;developmental processes;other biological processes	non-structural extracellular;extracellular matrix;other cell component	signal transduction activity or receptor binding;enzyme regulator activity;other molecular function	Pf00079		ENSSSCG00000025698	SERPINE1	I3LQQ6	Platelet degranulation ; Dissolution of Fibrin Clot; ECM proteoglycans		3	0	2.93	0.0273795	59.46	64.5	135.5	37.94	76.03	5.8	13.1	17.3	9.6	10.9	13.9	10.9	11.4	25.1	22.8	58.5	129.1	32.2	45.7
TRUE	High	Master Protein	K7GM40	Apolipoprotein A1 OS=Sus scrofa OX=9823 GN=APOA1 PE=3 SV=2	0	FALSE	281.831	70	26	133	19	265	30.3	5.5	453.59	26	protein metabolism;other metabolic processes;transport	non-structural extracellular	other molecular function	Pf01442		ENSSSCG00000030921	APOA1	K7GM40			0	7	2.769	0.0394481	69.67	69.3	130.7	46.01	66	291.7	1122.9	2322	1440.8	913.7	1306.5	2039.6	880.7	2257.3	1395.3	2114.4	12086.6	10218.2	4239.8
TRUE	High	Master Protein	O02668	Inter-alpha-trypsin inhibitor heavy chain H2 OS=Sus scrofa OX=9823 GN=ITIH2 PE=2 SV=1	0	FALSE	173.907	33	24	55	24	935	104.6	7.25	194.46	24	other metabolic processes	non-structural extracellular	enzyme regulator activity	Pf00092, Pf06668, Pf08487	396937	ENSSSCG00045021935	ITIH2	O02668; ssc:396937	Regulation of Insulin-like Growth Factor (IGF) transport and uptake by Insulin-like Growth Factor Binding Proteins (IGFBPs); Post-translational protein phosphorylation		2	0	2.694	0.032876	67.95	66.1	133.9	36.6	58.65	218.4	897.7	1258.3	688.1	600.2	778.1	900.1	542.7	1332.4	1287.2	1351.9	6729.6	5218.8	2210.6
TRUE	High	Master Protein	A0A287BT95	Carbonyl reductase [NADPH] 2 OS=Sus scrofa OX=9823 GN=CBR2 PE=4 SV=1	0	FALSE	66.941	64	10	20	9	244	26	8.47	83.38	10	other metabolic processes		other molecular function	Pf13561		ENSSSCG00000031851	CBR2	A0A287BT95			0	1	2.535	0.0123764	77.16	53	147	37.42	54.57	119.3	220.5	274.4	162.1	101.2	138.5	157.4	83.6	314.8	453.7	645	1290.2	1156.5	139.7
TRUE	High	Master Protein	A0A287BN06	Pregnancy zone protein OS=Sus scrofa OX=9823 PE=1 SV=3	0	FALSE	355.124	44	49	127	1	1423	158.9	7.75	446.56	49		non-structural extracellular	enzyme regulator activity;other molecular function	Pf00207, Pf01835, Pf07677, Pf07678, Pf07703, Pf17789, Pf17791							0	41	2.346	0.0750825	56.91	69.6	130.4	37.54	84.86	314.7	1566.7	1797	1235.5	1137.7	1169.8	1605.2	907.4	2192.3	1532.8	2650.3	7926.4	13191.1	4019
TRUE	High	Master Protein	P27917	Apolipoprotein C-III OS=Sus scrofa OX=9823 GN=APOC3 PE=1 SV=2	0	FALSE	29.389	55	6	12	6	96	10.7	4.93	37.53	6	cell organization and biogenesis;protein metabolism;other metabolic processes;transport;signal transduction;other biological processes	non-structural extracellular	signal transduction activity or receptor binding;enzyme regulator activity;other molecular function	Pf05778	406187	ENSSSCG00000015069; ENSSSCG00005022280; ENSSSCG00015078430; ENSSSCG00025006471; ENSSSCG00030064837; ENSSSCG00035023450; ENSSSCG00040025123; ENSSSCG00045014192; ENSSSCG00050065822; ENSSSCG00055013290; ENSSSCG00060012997; ENSSSCG00065005643; ENSSSCG00070005639	APOC3	P27917; Q29208; ssc:406187	Retinoid metabolism and transport; Chylomicron assembly; Chylomicron remodeling; HDL remodeling		4	0	2.345	0.0977361	52.32	68.4	131.6	34.71	108.33	37.8	63.8	140.8	110.8	55.1	49.1	93.3	40.7	105.4	133	94.8	630.9	1045.9	331
TRUE	High	Master Protein	I3LQ17	Alpha-2-macroglobulin OS=Sus scrofa OX=9823 PE=1 SV=4	0	FALSE	341.542	45	47	120	2	1351	151.4	7.72	425.62	47		non-structural extracellular	enzyme regulator activity	Pf00207, Pf01835, Pf07677, Pf07678, Pf07703, Pf17791							0	1	2.265	0.0695267	91.26	69	131	59.48	73.91	31.1	157.5	140	99	89.4	106.2	136.6	79.8	305.7	177	200.4	989	1050.2	313.2
TRUE	High	Master Protein	H6UWK6	Olfactomedin like 3 OS=Sus scrofa OX=9823 GN=OLFML3 PE=1 SV=1	0	FALSE	11.785	5	2	3	2	407	45.9	6.71	9.35	2	other metabolic processes;signal transduction	non-structural extracellular	other molecular function	Pf02191	100158055	ENSSSCG00000045712; ENSSSCG00005008930	OLFML3	A0A8D1QCU4; H6UWK6; ssc:100158055			0	0	2.235	0.00820306	35.21	81.5	118.5	35.09	44.91	4	12.8	25.7	9.3	7.7	13.9	11.2	13.6	19.2	16.6	13.2	112	23.8	37.8
TRUE	High	Master Protein	Q711S8	Secreted phosphoprotein 24 OS=Sus scrofa OX=9823 GN=SPP2 PE=2 SV=1	0	FALSE	7.983	11	2	3	2	204	23.1	8.06	8.85	2	other biological processes	non-structural extracellular		Pf07448	396669		SPP2	Q711S8; ssc:396669			0	0	2.195	0.0180147	75.88	63	137	41.83	45.7	0	9.7	8.5	4.6	6.3	7.8	6	5	14.3	7.4	12.4	69.9	34.5	15.7
TRUE	High	Master Protein	O19063	Serum amyloid P-component OS=Sus scrofa OX=9823 GN=APCS PE=2 SV=1	0	FALSE	12.374	24	5	5	5	224	25.6	8.65	14.47	5	stress response;other biological processes	non-structural extracellular	other molecular function	Pf00354	396921	ENSSSCG00000037268; ENSSSCG00005002808; ENSSSCG00025005551; ENSSSCG00035022411; ENSSSCG00045003904; ENSSSCG00055028179; ENSSSCG00070026993	APCS	O19063; ssc:396921			0	0	2.104	0.0778199	77.98	81.7	118.3	34.79	77.71	23	51.6	87.4	55.4	52.5	61.7	84.5	39	86.6	72.6	51.5	377.7	480.6	218.9
TRUE	High	Master Protein	A0A287AFQ4	Complement C8 gamma chain OS=Sus scrofa OX=9823 GN=C8G PE=1 SV=2	0	FALSE	20.461	14	3	4	3	257	27.8	9.54	15.36	3	other biological processes	plasma membrane;other membranes	other molecular function	Pf00061		ENSSSCG00000005840	C8G	A0A287AFQ4	Regulation of Complement cascade; Terminal pathway of complement		2	0	2.08	0.00319378	58.59	67.4	132.6	33.36	27.48	3.6	19.3	16.8	8.8	5.8	8	11.7	7	12.8	14.4	19.1	70.4	36.3	21.8
TRUE	High	Master Protein	A0A286ZMW3	HGF activator OS=Sus scrofa OX=9823 GN=HGFAC PE=1 SV=2	0	FALSE	43.673	17	8	11	8	661	70.4	7.88	40.73	8	protein metabolism;other metabolic processes;stress response	non-structural extracellular;ER/Golgi	other molecular function	Pf00008, Pf00039, Pf00040, Pf00051, Pf00089		ENSSSCG00000008700	HGFAC	A0A286ZMW3	MET Receptor Activation		1	0	2.038	0.00976891	68.3	66.7	133.3	35.39	41.27	9.1	46.5	57.7	44.3	27.5	43.7	54.1	38	62.5	58	66.5	308.6	218.8	98.3
TRUE	High	Master Protein	Q28833	von Willebrand factor (Fragment) OS=Sus scrofa OX=9823 GN=VWF PE=2 SV=2	0	FALSE	11.031	2	5	5	5	2482	272.2	5.6	11.87	5	cell adhesion;stress response;other biological processes	non-structural extracellular;extracellular matrix;ER/Golgi;other cell component	signal transduction activity or receptor binding;other molecular function	Pf00092, Pf00093, Pf00094, Pf01826, Pf08742, Pf16164			VWF	Q28833			0	0	2.01	0.0699419	47.47	68.9	131.1	36.61	80.26	14.6	50.9	66	47.2	37.1	54.1	46.3	50.2	90.4	55.6	77.1	338.1	463.8	84.7
TRUE	High	Master Protein	A0A287AS25	Inter-alpha-trypsin inhibitor heavy chain 3 OS=Sus scrofa OX=9823 GN=ITIH3 PE=1 SV=2	0	FALSE	64.773	24	14	21	14	875	97.7	6.2	71.91	14	other metabolic processes	non-structural extracellular	enzyme regulator activity	Pf00092, Pf06668, Pf08487		ENSSSCG00000011451	ITIH3	A0A287AS25			0	0	2.007	0.0372421	37.74	71.7	128.3	27.82	49.44	72.8	186.7	283.8	153.9	110.2	115.8	153.9	121.7	247.8	223.4	219.7	1246.5	676.3	256.7
TRUE	High	Master Protein	A0A286ZT82	Transgelin OS=Sus scrofa OX=9823 GN=TAGLN PE=1 SV=1	0	FALSE	8.085	9	2	2	2	233	26	8.91	7.02	2				Pf00307, Pf00402		ENSSSCG00000015073	TAGLN	A0A286ZT82			0	0	1.976	0.176796	51.04	62.4	137.6	113.77	124.48	18.5	28.6	41.5	45.8	22.9	31.5	25.7	48.3	209.2	67.8	53.7	370	46	39.7
TRUE	High	Master Protein	A0A287B3S3	Inter-alpha-trypsin inhibitor heavy chain 1 OS=Sus scrofa OX=9823 GN=ITIH1 PE=1 SV=3	0	FALSE	270.041	39	25	69	4	895	99.2	7.62	282.25	25	other metabolic processes	non-structural extracellular	enzyme regulator activity;other molecular function	Pf00092, Pf06668, Pf08487		ENSSSCG00000011450	ITIH1	A0A287B3S3			0	21	1.95	0.0449193	40.59	76.4	123.6	29.53	56.11	189	698.5	1102.7	611.2	452.3	565	632.2	463.9	916.1	688.4	882.1	4238.6	3325.2	1275.6
TRUE	High	Master Protein	A0A5G2QML3	Histone H2B OS=Sus scrofa OX=9823 GN=H1-3 PE=1 SV=1	0	FALSE	74.118	35	13	36	6	322	33.5	10.74	113.08	13	cell organization and biogenesis	nucleus;other cell component	nucleic acid binding activity;other molecular function	Pf00125, Pf00538		ENSSSCG00000001137	H1-3	A0A5G2QML3			0	7	1.917	0.026949	89.47	67.8	132.2	71.49	60.1	120.9	877.5	1860.7	450.4	423.1	183	183.8	291.2	780.8	391.7	1322.8	4997.5	391.9	289.7
TRUE	High	Master Protein	A0A287AE58	CD5 molecule like OS=Sus scrofa OX=9823 GN=CD5L PE=1 SV=3	0	FALSE	43.348	25	5	9	5	552	60.5	5.25	38.85	5		other membranes		Pf00530	100154019	ENSSSCG00000006455	CD5L	A0A287AE58; ssc:100154019			0	0	1.912	0.0548401	68.19	69.6	130.4	48.01	74.39	9.1	136.6	115.8	51	57.7	48.4	51.3	33.9	101.4	45.2	125.1	416.3	535.5	197.5
TRUE	High	Master Protein	A0A5G2QPP1	C-reactive protein OS=Sus scrofa OX=9823 GN=CRP PE=4 SV=1	0	FALSE	9.596	18	3	3	3	259	29.2	7.75	9.31	3	other biological processes	non-structural extracellular	signal transduction activity or receptor binding;other molecular function	Pf00354		ENSSSCG00000006403	CRP	A0A5G2QPP1			0	0	1.898	0.00194773	59.57	55.7	144.3	79.14	45.72	10.6	22.8	20.3	24.5	18.3	47.6	81.8	23.6	27.2	45.4	28.3	67.4	77.1	55.3
TRUE	High	Master Protein	A0A287AHI7	Adiponectin, C1Q and collagen domain containing OS=Sus scrofa OX=9823 GN=ADIPOQ PE=1 SV=1	0	FALSE	33.087	18	4	9	4	287	31	6.23	36.19	4	other metabolic processes;stress response;signal transduction;other biological processes	non-structural extracellular;ER/Golgi;other cell component	signal transduction activity or receptor binding;enzyme regulator activity;other molecular function	Pf00386, Pf01391		ENSSSCG00000039103	ADIPOQ	A0A287AHI7	AMPK inhibits chREBP transcriptional activation activity		1	0	1.889	0.0371242	65.11	66.9	133.1	39.24	58.76	93	120.7	127.1	72.3	64.2	62.6	104.2	48.1	150.2	158.9	179.3	712.5	651.5	277.8
TRUE	High	Master Protein	A0A287BEY3	Endogenous retrovirus group V member 2 Env polyprotein OS=Sus scrofa OX=9823 GN=LOC100624077 PE=1 SV=1	0	FALSE	6.403	7	2	3	2	368	40.4	7.37	9.65	2				Pf00429	100624077	ENSSSCG00000031640	LOC100624077	A0A287BEY3; ssc:100624077			0	0	1.871	0.0309843	20.17	74.2	125.8	26.51	64.55	5.1	24.3	21.6	21.4	10.4	16.6	16.1	15.1	23.3	21.7	30.9	102.1	45.4	22.1
TRUE	High	Master Protein	A0A5G2R7M3	Inter-alpha-trypsin inhibitor heavy chain 4 OS=Sus scrofa OX=9823 GN=ITIH4 PE=1 SV=2	0	FALSE	339.245	49	35	98	1	988	108.8	6.7	381.82	35	other metabolic processes;stress response;other biological processes	non-structural extracellular;plasma membrane;other membranes;other cell component	enzyme regulator activity	Pf00092, Pf06668, Pf08487		ENSSSCG00000011453	ITIH4	A0A5G2R7M3	Platelet degranulation		1	37	1.869	0.0150693	58.18	70.8	129.2	33.89	41.81	778.5	1316.2	1299	1312.5	866.8	1760.9	1663.9	808.5	1868.2	3510.8	1935.1	5813.5	5962.9	2561.9
TRUE	High	Master Protein	A0A4X1U8B7	Matrix metallopeptidase 2 OS=Sus scrofa OX=9823 GN=MMP2 PE=1 SV=1	0	FALSE	7.913	7	4	4	4	610	68.6	5.5	10.52	4	protein metabolism;other metabolic processes;stress response;developmental processes;other biological processes	non-structural extracellular;extracellular matrix;plasma membrane;other membranes;cytoskeleton	other molecular function	Pf00040, Pf00045, Pf00413, Pf01471		ENSSSCG00000002829; ENSSSCG00005026039	MMP2	A0A4X1U8B7; A0A5G2R860	Collagen degradation; Activation of Matrix Metalloproteinases; Extra-nuclear estrogen signaling; EPH-ephrin mediated repulsion of cells		5	0	1.85	0.00272718	42.71	79.2	120.8	29.05	31.89	7.5	32.8	32	19.5	20.6	27.1	22.9	17.7	34.9	36.8	29.7	152.9	41.3	32.6
TRUE	High	Master Protein	F1S788	Complement C8 alpha chain OS=Sus scrofa OX=9823 GN=C8A PE=1 SV=3	0	FALSE	59.808	17	10	12	10	589	66	5.97	47.9	10	stress response;other biological processes	non-structural extracellular;plasma membrane;other membranes		Pf00057, Pf00090, Pf01823, Pf21195	100037953	ENSSSCG00000003835	C8A	F1S788; ssc:100037953	Regulation of Complement cascade; Terminal pathway of complement		2	0	1.85	0.0093744	50.11	76.4	123.6	28.71	30.64	83.2	394.1	306.5	221.4	138.3	198.6	217.9	175.2	325.9	311.5	379.6	1357.1	822.9	359.8
TRUE	High	Master Protein	P79263	Inter-alpha-trypsin inhibitor heavy chain H4 OS=Sus scrofa OX=9823 GN=ITIH4 PE=1 SV=1	0	FALSE	262.209	45	30	81	2	921	102.1	6.9	303.9	30	other metabolic processes;stress response;other biological processes	non-structural extracellular	enzyme regulator activity	Pf00092, Pf06668, Pf08487	396799		ITIH4	P79263; ssc:396799			0	0	1.842	0.0092785	51.02	76.7	123.3	35.94	42.14	14.4	13.4	31.4	17.8	10.5	26.7	22.6	11.4	25.4	39.8	18.5	160.9	88.8	43.2
TRUE	High	Master Protein	A0A287AG13	Apolipoprotein B OS=Sus scrofa OX=9823 GN=APOB PE=1 SV=1	0	FALSE	352.867	25	88	118	88	4573	516.9	7.15	388.5	88	cell organization and biogenesis;protein metabolism;other metabolic processes;transport;developmental processes;other biological processes	non-structural extracellular;cytosol;ER/Golgi;other cell component	signal transduction activity or receptor binding;transporter activity;other molecular function	Pf01347, Pf06448, Pf09172, Pf12491		ENSSSCG00000008595	APOB	A0A287AG13	Cell surface interactions at the vascular wall; Cargo recognition for clathrin-mediated endocytosis; Regulation of Insulin-like Growth Factor (IGF) transport and uptake by Insulin-like Growth Factor Binding Proteins (IGFBPs); Post-translational protein phosphorylation; Retinoid metabolism and transport; Scavenging by Class B Receptors; Scavenging by Class A Receptors; Chylomicron assembly; Chylom…		17	0	1.834	0.134471	85.28	58.1	141.9	44.25	117.74	421.7	894	1077.3	898.7	899.1	918.2	1074.6	772.3	2094.1	921	1289.9	6255.9	15878.4	3750.7
TRUE	High	Master Protein	K7GQN4	Advanced glycosylation end-product specific receptor OS=Sus scrofa OX=9823 GN=AGER PE=1 SV=1	0	FALSE	19.146	15	4	6	4	419	44.5	6.37	21.27	4		other membranes		Pf00047, Pf08205, Pf13895		ENSSSCG00000001437	AGER	K7GQN4			0	0	1.827	0.00768563	41.12	70.7	129.3	27.4	52.27	86.5	179	334.1	162.2	150.1	245.1	220.4	132.4	195.2	208	236.1	1676.4	380	311.4
TRUE	High	Master Protein	F1RPC8	Ketimine reductase mu-crystallin OS=Sus scrofa OX=9823 GN=CRYM PE=1 SV=2	0	FALSE	17.323	17	4	5	4	314	33.5	5.27	15.48	4			other molecular function	Pf02423	100525333	ENSSSCG00000007849; ENSSSCG00005045137	CRYM	A0A4X1V9M3; F1RPC8; ssc:100525333			0	0	1.826	0.304364	64.8	67.3	132.7	53.4	81.16	55.4	136.5	208.9	138.8	99.8	305.6	286.5	121.6	240	151.8	205	772.8	328.7	75.2
TRUE	High	Master Protein	A0A287B8N2	Spectrin beta chain OS=Sus scrofa OX=9823 GN=SPTBN1 PE=1 SV=2	0	FALSE	13.864	2	4	5	4	2215	256.5	5.6	15.5	4	cell organization and biogenesis	other membranes;cytoskeleton	cytoskeletal activity;other molecular function	Pf00307, Pf00435, Pf15410		ENSSSCG00000040786	SPTBN1	A0A287B8N2			0	0	1.806	0.0251683	32.65	71	129	39.04	29.95	9.3	25	55.4	34.7	16.5	18.6	15.2	15.2	37.6	25.2	36.3	146.7	33.6	16.7
TRUE	High	Master Protein	I3L638	Vitronectin OS=Sus scrofa OX=9823 GN=VTN PE=1 SV=3	0	FALSE	69.816	35	11	18	1	484	55	6.71	78.71	11	transport;other biological processes	other cell component	other molecular function	Pf00045, Pf01033		ENSSSCG00000027801	VTN	I3L638			0	0	1.804	0.14584	47.04	43.2	156.8	69.8	115.42	3.7	2	4	13.3	7.6	3.3	0	12.1	2.6	15.4	3.2	0	31.2	67.4
TRUE	High	Master Protein	A0A8W4F993	Cathepsin C OS=Sus scrofa OX=9823 GN=CTSC PE=1 SV=1	0	FALSE	16.698	9	2	3	2	342	38.5	7.84	14.46	2	protein metabolism	other cytoplasmic organelle	other molecular function	Pf00112		ENSSSCG00000014924	CTSC	A0A8W4F993			0	0	1.796	0.0154815	52.1	74.7	125.3	18.39	46.86	18.7	39.5	65.9	35.4	26.9	26.6	35.7	31.2	43.8	28.8	45.8	144.3	82.8	84.6
TRUE	High	Master Protein	A0A4X1SGC6	Plasma serine protease inhibitor preproprotein OS=Sus scrofa OX=9823 GN=SERPINA5 PE=1 SV=1	0	FALSE	30.043	13	3	7	3	408	45.8	9.07	38.95	3	other biological processes	non-structural extracellular;plasma membrane;other membranes;other cell component	enzyme regulator activity;other molecular function	Pf00079	100153513	ENSSSCG00000002481; ENSSSCG00005044054	SERPINA5	A0A480P2B4; A0A4X1SGC6; ssc:100153513	Intrinsic Pathway of Fibrin Clot Formation; Common Pathway of Fibrin Clot Formation		2	0	1.783	0.00586312	53.86	67.4	132.6	25.69	33.59	33.7	131	144.9	80.5	59.4	75.7	76.6	71.8	128.6	158.6	163.5	657	300.7	164
TRUE	High	Master Protein	F1S790	Complement C8 beta chain OS=Sus scrofa OX=9823 GN=C8B PE=1 SV=4	0	FALSE	65.746	25	11	17	11	536	60.4	7.99	62.72	11	stress response;other biological processes	non-structural extracellular;plasma membrane;other membranes		Pf00057, Pf00090, Pf01823, Pf21195		ENSSSCG00000003834	C8B	F1S790			0	0	1.78	0.0155752	52.57	74.1	125.9	28.16	31.78	102.4	409.2	317	245.9	180.1	231	222.1	194.3	397.2	307.6	367.3	1448.4	903.8	364
TRUE	High	Master Protein	I3L5K0	Paraoxonase OS=Sus scrofa OX=9823 GN=PON1 PE=1 SV=3	0	FALSE	59.434	44	8	15	8	353	39.5	5.25	66.72	8		non-structural extracellular	other molecular function	Pf01731		ENSSSCG00000015332	PON1	I3L5K0			0	0	1.779	0.08476	56.8	78.9	121.1	24.97	76.79	129.5	189.2	298.4	198.4	142.1	157	142	115.8	275.2	225.2	264.8	1266.8	1366.9	459.1
TRUE	High	Master Protein	A0A8D1M4K5	Kallikrein B1 OS=Sus scrofa OX=9823 GN=KLKB1 PE=1 SV=1	0	FALSE	81.387	40	19	31	19	643	72.1	7.97	103.19	19	protein metabolism;other metabolic processes;stress response;other biological processes	non-structural extracellular	other molecular function	Pf00024, Pf00089		ENSSSCG00000015799; ENSSSCG00005037241	KLKB1	A0A8D1M4K5; F1RZN7	Intrinsic Pathway of Fibrin Clot Formation; Activation of Matrix Metalloproteinases		2	0	1.772	0.0371243	41.79	79.9	120.1	25.99	49.76	119.3	482.7	540.2	376.7	282.8	327.2	434.7	290.3	501.5	368.3	556.8	2159.4	1817.2	797.7
TRUE	High	Master Protein	A0A5G2R952	Coagulation factor XIII B chain OS=Sus scrofa OX=9823 GN=F13B PE=1 SV=1	0	FALSE	10.134	7	3	3	3	596	67.6	7.25	11.55	3				Pf00084		ENSSSCG00000023301	F13B	A0A5G2R952			0	0	1.763	0.129504	69.97	77.6	122.4	37.48	94.39	15.6	46	63.8	61.2	39.3	37.7	40.3	30.2	84	63.4	48.8	311.2	412.7	83.1
TRUE	High	Master Protein	P62802	Histone H4 OS=Sus scrofa OX=9823 PE=1 SV=2	0	FALSE	37.994	43	4	14	4	103	11.4	11.36	44.72	4	cell organization and biogenesis	nucleus;other cell component	nucleic acid binding activity;other molecular function	Pf15511					Condensation of Prophase Chromosomes; Nonhomologous End-Joining (NHEJ); Transcriptional regulation by small RNAs; PRC2 methylates histones and DNA; Oxidative Stress Induced Senescence; Senescence-Associated Secretory Phenotype (SASP); HDACs deacetylate histones; HATs acetylate histones; SIRT1 negatively regulates rRNA expression; NoRC negatively regulates rRNA expression; B-WICH complex positivel…		29	0	1.747	0.0422905	81.31	66.4	133.6	78.3	59.63	41	389.4	822.3	179.2	216.6	53.4	70.4	108.5	349.3	166.4	535.1	2095	181.3	113.2
TRUE	High	Master Protein	A0A5G2QE94	Immunoglobulin superfamily containing leucine rich repeat OS=Sus scrofa OX=9823 GN=ISLR PE=1 SV=1	0	FALSE	11.525	9	3	4	3	434	46.5	5.5	14.06	3				Pf07679, Pf13855	100152082	ENSSSCG00000001910	ISLR	A0A5G2QE94	Platelet degranulation		1	0	1.743	0.0241008	37.23	73.6	126.4	29.91	42.14	4.3	13.7	10.6	8.8	6.4	12.6	4.6	7.4	11.1	12.6	23.5	35.8	11.6	6.7
TRUE	High	Master Protein	A0A287AG58	Pregnancy zone protein OS=Sus scrofa OX=9823 PE=1 SV=2	0	FALSE	306.247	40	44	108	1	1365	152.9	7.06	376.39	44		non-structural extracellular	enzyme regulator activity	Pf00207, Pf01835, Pf07677, Pf07678, Pf07703, Pf17789, Pf17791							0	0	1.739	0.0875119	30.99	73.9	126.1	23.71	87.5	13.2	33.3	52.6	28.4	27.7	19	34.4	23.5	24.1	29.3	51.2	140.5	267	89
TRUE	High	Master Protein	A0A287AWQ8	Ig-like domain-containing protein OS=Sus scrofa OX=9823 PE=4 SV=1	0	FALSE	37.68	23	3	61	1	133	14.6	6.52	167.61	3				Pf07686					Regulation of actin dynamics for phagocytic cup formation; Cell surface interactions at the vascular wall; Initial triggering of complement; Classical antibody-mediated complement activation; Immunoregulatory interactions between a Lymphoid and a non-Lymphoid cell; FCGR activation; Role of phospholipids in phagocytosis; Scavenging of heme from plasma; Role of LAT2/NTAL/LAB on calcium mobilization…		16	0	1.722	0.72327	80.49	86	114	103.42	81.62	0	0	10	0	3.6	6.6	40.2	13.4	12	0	0	14.8	2.6	2.7
TRUE	High	Master Protein	F1SN71	Protein AMBP OS=Sus scrofa OX=9823 GN=AMBP PE=3 SV=4	0	FALSE	112.186	41	11	29	11	351	39.2	6.11	117.69	11		non-structural extracellular;plasma membrane;other membranes;cytosol;mitochondrion;ER/Golgi;nucleus;other cell component	enzyme regulator activity;other molecular function	Pf00014, Pf00061		ENSSSCG00000005485	AMBP	F1SN71			0	0	1.72	0.0233835	39.26	79.9	120.1	22.17	39.99	104.4	348.9	472	288.7	224.5	269.6	328.9	228.2	354.6	340.8	419.6	1588.1	1156.5	623.9
TRUE	High	Master Protein	I3LUP6	Nucleophosmin OS=Sus scrofa OX=9823 GN=NPM1 PE=1 SV=2	0	FALSE	12.964	14	4	6	4	294	32.6	4.77	17.52	4	cell organization and biogenesis;transport;other biological processes	cytoskeleton;nucleus;other cell component	nucleic acid binding activity;other molecular function	Pf03066, Pf16276	100525313	ENSSSCG00000016998	NPM1	I3LUP6; ssc:100525313	PKR-mediated signaling; Deposition of new CENPA-containing nucleosomes at the centromere; TP53 regulates transcription of additional cell cycle genes whose exact role in the p53 pathway remain uncertain; SUMOylation of transcription cofactors; TFAP2A acts as a transcriptional repressor during retinoic acid induced cell differentiation		5	0	1.716	0.075921	62.63	70.4	129.6	54.62	45.12	15.4	57.7	156.2	85.3	35.9	35.8	29.3	23.7	77.2	51	82.7	353.2	59.4	28.5
TRUE	High	Master Protein	F1SQ09	Lumican OS=Sus scrofa OX=9823 GN=LUM PE=1 SV=1	0	FALSE	54.629	32	7	13	7	341	38.8	6.24	51.65	7	other biological processes	non-structural extracellular;extracellular matrix	other molecular function	Pf00560, Pf01462, Pf13855	100152607	ENSSSCG00000000916; ENSSSCG00005018295	LUM	A0A4X1SG78; F1SQ09; ssc:100152607	Keratan sulfate biosynthesis; Keratan sulfate degradation; Integrin cell surface interactions		3	0	1.705	0.00537662	22.48	76.6	123.4	34.32	32.46	42.2	114.1	208	155.9	90.9	96.9	106	105.8	213.9	145.1	139.3	767.8	380.6	153.5
TRUE	High	Master Protein	I3LKI1	Serglycin OS=Sus scrofa OX=9823 GN=SRGN PE=4 SV=3	0	FALSE	9.481	22	2	3	2	152	16.7	4.41	10.97	2	cell organization and biogenesis;signal transduction;other biological processes	non-structural extracellular;ER/Golgi;other cell component		Pf04360		ENSSSCG00000023374	SRGN	I3LKI1	Platelet degranulation		1	0	1.665	0.00960469	40.4	68.5	131.5	36.13	43.25	4.1	7.2	21.4	11	5.2	6.8	5.3	9.2	11.7	8.2	12	67	18.1	13.7
TRUE	High	Master Protein	A0A8W4FL93	Legumain OS=Sus scrofa OX=9823 GN=LGMN PE=1 SV=1	0.001	FALSE	4.667	5	2	2	2	438	49.6	6.48	6.63	2	protein metabolism;other metabolic processes		other molecular function	Pf01650, Pf20985		ENSSSCG00000002452	LGMN	A0A8W4FL93	MHC class II antigen presentation; Trafficking and processing of endosomal TLR		2	0	1.658	0.00391399	33.04	86.3	113.7	27.68	23.59	5	26.1	28.2	22.8	15.1	16.2	11.4	10.8	20.6	15.7	26.9	91.3	29.7	22.1
TRUE	High	Master Protein	P02543	Vimentin OS=Sus scrofa OX=9823 GN=VIM PE=1 SV=2	0	FALSE	98.676	41	21	35	20	466	53.6	5.12	118.5	21	cell organization and biogenesis;other biological processes	plasma membrane;other membranes;cytoskeleton;nucleus;other cell component	cytoskeletal activity	Pf00038, Pf04732	100522394	ENSSSCG00000011033; ENSSSCG00040040033; ENSSSCG00065018310; ENSSSCG00070015838	VIM	F1RWB8; F1RWC0; P02543; ssc:100522394	Caspase-mediated cleavage of cytoskeletal proteins; Striated Muscle Contraction; Aggrephagy; RHOBTB1 GTPase cycle		4	0	1.646	0.0216641	49.51	65.7	134.3	88.78	62.11	100	242	1495.2	355.8	176.7	126	169.9	180.5	475.2	300.8	313.3	3024	446.6	145.2
TRUE	High	Master Protein	A0A5G2QSF4	Protein C, inactivator of coagulation factors Va and VIIIa OS=Sus scrofa OX=9823 GN=PROC PE=4 SV=1	0	FALSE	60.89	28	11	19	11	473	53.6	7.01	69.34	11	protein metabolism;stress response	non-structural extracellular	other molecular function	Pf00008, Pf00089, Pf00594, Pf14670		ENSSSCG00000023693	PROC	A0A5G2QSF4			0	0	1.633	0.0110288	45.2	80	120	28.06	28.13	147.8	429.4	483.7	340.4	182	322.5	290.2	228.3	510.8	540	383.5	1670.5	890.8	362.1
TRUE	High	Master Protein	A0A287AIJ3	Glutathione peroxidase 3 OS=Sus scrofa OX=9823 GN=GPX3 PE=1 SV=2	0	FALSE	13.889	22	4	8	4	219	25	8.95	22.68	4	other metabolic processes;stress response;other biological processes	non-structural extracellular	other molecular function	Pf00255		ENSSSCG00000036438	GPX3	A0A287AIJ3	Detoxification of Reactive Oxygen Species		1	0	1.623	0.04572	27.56	80.3	119.7	27.99	42.29	22.6	95.3	116.8	85.8	81.1	59.7	87.2	62.5	109.8	58.1	94.9	363	301.4	121.7
TRUE	High	Master Protein	I3LK71	Heterogeneous nuclear ribonucleoprotein C OS=Sus scrofa OX=9823 GN=HNRNPC PE=1 SV=2	0	FALSE	26.429	13	5	8	5	307	33.7	5.08	31.23	5		nucleus;other cell component	nucleic acid binding activity	Pf00076		ENSSSCG00000038947; ENSSSCG00005020346	HNRNPC	A0A4X1UZJ2; I3LK71	mRNA Splicing - Major Pathway; Processing of Capped Intron-Containing Pre-mRNA; RHOBTB2 GTPase cycle; RHOBTB1 GTPase cycle; SUMOylation of RNA binding proteins		5	0	1.622	0.0191199	75.49	69.8	130.2	64.5	50.26	18.3	74	213.6	74.5	29.5	46.1	27.8	33.6	103.1	67.2	94.4	533.8	62.6	31.2
TRUE	High	Master Protein	A0A480J3V8	Keratin 19 OS=Sus scrofa OX=9823 GN=KRT19 PE=1 SV=1	0	FALSE	26.688	22	8	8	3	404	44.2	5.14	25.45	8	cell organization and biogenesis;developmental processes;signal transduction;other biological processes	plasma membrane;other membranes;cytoskeleton	other molecular function	Pf00038	100515339	ENSSSCG00000058816	KRT19	A0A480J3V8; F1S0J8; ssc:100515339	Formation of the cornified envelope		2	1	1.618	0.0420241	46.12	81.2	118.8	34.96	55.84	7.2	24.6	33.1	15.8	9.4	10.3	9	19.5	24.7	35.3	34.7	100.7	15.4	11.9
TRUE	High	Master Protein	A0A286ZLN6	Uncharacterized protein OS=Sus scrofa OX=9823 PE=4 SV=2	0	FALSE	32.974	20	3	47	1	153	16.4	6.51	119.38	3				Pf07686					Initial triggering of complement; Classical antibody-mediated complement activation; Immunoregulatory interactions between a Lymphoid and a non-Lymphoid cell; Cell surface interactions at the vascular wall; FCGR activation; Regulation of actin dynamics for phagocytic cup formation; Role of phospholipids in phagocytosis; Scavenging of heme from plasma; Role of LAT2/NTAL/LAB on calcium mobilization…		16	0	1.618	0.430928	60.59	88.3	111.7	49.16	69.85	25.7	32.3	23.4	21.5	12.9	7.7	29.3	15.8	37.8	16	57.9	22.3	16.2	23.7
TRUE	High	Master Protein	I3L8H4	Thrombospondin 4 OS=Sus scrofa OX=9823 GN=THBS4 PE=1 SV=2	0	FALSE	17.376	7	5	6	4	976	107.5	4.72	21.31	5	cell adhesion;stress response;other biological processes	non-structural extracellular;extracellular matrix;cytosol;ER/Golgi	signal transduction activity or receptor binding;other molecular function	Pf00008, Pf02412, Pf05735, Pf11598		ENSSSCG00000014117	THBS4	I3L8H4	Signaling by PDGF		1	1	1.615	0.026607	32	76.6	123.4	17.73	35	28.2	76	58.1	52.4	38.6	48	51.4	37.5	64	68.5	75.7	246.6	176.8	84.8
TRUE	High	Master Protein	A0A5G2QZ85	Interleukin enhancer binding factor 3 OS=Sus scrofa OX=9823 GN=ILF3 PE=1 SV=2	0	FALSE	22.566	11	7	7	7	831	89.6	9.13	20.71	7		other cell component	nucleic acid binding activity	Pf00035, Pf07528, Pf20965		ENSSSCG00000013638	ILF3	A0A5G2QZ85			0	0	1.608	0.02786	59.52	67.3	132.7	46.59	47.53	17.1	45	135.5	59.4	33.2	27	32.1	33.3	64	43.3	56.9	369.2	51.9	22.5
TRUE	High	Master Protein	A0A8W4FHJ7	Keratin 8 OS=Sus scrofa OX=9823 GN=KRT8 PE=1 SV=1	0	FALSE	44.379	26	10	17	6	426	48	5.16	56.77	10		cytoskeleton		Pf00038, Pf16208		ENSSSCG00000000252	KRT8	A0A8W4FHJ7			0	0	1.608	0.0412902	54	70.4	129.6	43.52	50.74	64.9	257.2	457.7	195.2	119.9	100.2	87.2	138.2	258.7	326.5	370.9	1089.1	228.4	104.5
TRUE	High	Master Protein	O46409	Apolipoprotein A-IV OS=Sus scrofa OX=9823 GN=APOA4 PE=2 SV=1	0	FALSE	153.944	64	24	54	24	382	43.3	5.94	195.49	24	cell organization and biogenesis;protein metabolism;other metabolic processes;transport;other biological processes	non-structural extracellular	enzyme regulator activity;other molecular function	Pf01442	397681		APOA4	A9LM22; O46409; ssc:397681			0	0	1.599	0.0919835	44.88	91.3	108.7	47.29	52.16	270.1	559.4	1168.6	998.1	516	1182.2	1315.1	410.1	948.8	875.1	554.6	3512.6	2726.3	1220.4
TRUE	High	Master Protein	F1RRU7	Mannose receptor C type 2 OS=Sus scrofa OX=9823 GN=MRC2 PE=1 SV=5	0	FALSE	50.225	10	12	15	12	1470	164.9	5.85	51.65	12	other metabolic processes;transport	other membranes	other molecular function	Pf00040, Pf00059		ENSSSCG00000017300	MRC2	F1RRU7; K7GKT1	Cross-presentation of soluble exogenous antigens (endosomes)		1	0	1.54	0.0978259	50.6	69.4	130.6	50.02	93.35	38	104.7	68	59.1	56.6	70.2	58.2	72.7	178	41.1	126.6	269.9	409	99
TRUE	High	Master Protein	A0A287AFU9	Protegrin-4 OS=Sus scrofa OX=9823 GN=NPG4 PE=3 SV=1	0	FALSE	80.356	29	9	43	2	258	29.3	11.15	162.15	9	stress response	non-structural extracellular		Pf00666		ENSSSCG00000052135	NPG4	A0A287AFU9			0	0	1.538	0.417909	83.64	69.8	130.2	106	142.56	0	73.6	20.4	4.3	47.1	5.3	3.6	3.4	29.9	2.5	133.8	45.6	3.3	19.9
TRUE	High	Master Protein	A0A8D0TVT9	Crystallin zeta OS=Sus scrofa OX=9823 GN=CRYZ PE=3 SV=1	0	FALSE	14.915	24	5	6	5	296	31.6	8.38	20.84	5			other molecular function	Pf00107, Pf08240, Pf13602		ENSSSCG00000003780; ENSSSCG00005036774	CRYZ	A0A8D0TVT9; F6Q2A5			0	0	1.533	0.0304756	23.79	72.5	127.5	35.59	42.73	24.2	46.7	90.1	35.7	38.5	64.4	47.6	28	78.9	64.6	52.1	271.7	101	59.5
TRUE	High	Master Protein	A0A287AI92	Carbonic anhydrase OS=Sus scrofa OX=9823 GN=CA1 PE=1 SV=1	0	FALSE	8.863	15	3	4	3	261	29	7.21	12.94	3	other metabolic processes		other molecular function	Pf00194	100153915	ENSSSCG00000040770; ENSSSCG00005032940	CA1	A0A287AI92; A0A4X1UEM5; ssc:100153915	Erythrocytes take up carbon dioxide and release oxygen; Reversible hydration of carbon dioxide; Erythrocytes take up oxygen and release carbon dioxide		3	0	1.53	0.0248925	66.81	54.8	145.2	66.23	48.89	14	30	28.1	86.8	21	19.4	27.4	20.9	72.9	66.5	55.3	176	137.9	27.5
TRUE	High	Master Protein	A0A8W4FCQ5	Histone H2B OS=Sus scrofa OX=9823 GN=H1-2 PE=3 SV=1	0	FALSE	76.091	38	12	35	5	300	31.3	10.71	112.33	12	cell organization and biogenesis	nucleus;other cell component	nucleic acid binding activity;other molecular function	Pf00125, Pf00538		ENSSSCG00000037565	H1-2	A0A8W4FCQ5	Condensation of Prophase Chromosomes; Ub-specific processing proteases; Nonhomologous End-Joining (NHEJ); Transcriptional regulation by small RNAs; PRC2 methylates histones and DNA; Oxidative Stress Induced Senescence; Senescence-Associated Secretory Phenotype (SASP); HDACs deacetylate histones; HATs acetylate histones; SIRT1 negatively regulates rRNA expression; NoRC negatively regulates rRNA ex…		27	0	1.524	0.0379695	79.46	78.2	121.8	95.29	68.37	16.9	172.8	303.2	60.5	40.7	18	15.8	23.1	76.8	53.7	207.2	647.1	49	28.8
TRUE	High	Master Protein	A0A287A481	Plasminogen OS=Sus scrofa OX=9823 GN=PLG PE=1 SV=2	0	FALSE	303.395	56	39	124	2	814	90.9	7.23	431.56	39	protein metabolism;stress response;other biological processes	non-structural extracellular	other molecular function	Pf00024, Pf00051, Pf00089		ENSSSCG00000004038	PLG	A0A287A481			0	0	1.517	0.152466	47.88	84	116	71.62	72.06	18	6.2	67.7	6.1	24.8	6.8	60.6	40.2	39.7	34.3	7.4	222.4	18.4	74.5
TRUE	High	Master Protein	P48819	Vitronectin OS=Sus scrofa OX=9823 GN=VTN PE=1 SV=1	0	FALSE	56.888	33	11	18	1	459	52.5	5.83	71.08	11	cell adhesion;transport;other biological processes	non-structural extracellular;extracellular matrix	other molecular function	Pf00045, Pf01033	397192	ENSSSCG00005036184; ENSSSCG00025059518; ENSSSCG00035064407; ENSSSCG00055001101; ENSSSCG00065076697	VTN	P48819; ssc:397192	Regulation of Complement cascade; Integrin cell surface interactions; ECM proteoglycans; Molecules associated with elastic fibres; Syndecan interactions		5	8	1.508	0.0382798	36.4	79	121	20.97	28.43	236.5	633.2	598.5	460.1	328.7	464.8	570.2	388.5	606.5	576	566.7	1974.6	1302.7	1006.1
TRUE	High	Master Protein	F1RQ75	Coagulation factor IX OS=Sus scrofa OX=9823 GN=F9 PE=1 SV=3	0	FALSE	29.005	19	6	7	6	462	51.6	5.68	26.63	6	protein metabolism;other metabolic processes;stress response	non-structural extracellular	other molecular function	Pf00008, Pf00089, Pf00594, Pf14670	397518	ENSSSCG00000012711	F9	F1RQ75; ssc:397518	Intrinsic Pathway of Fibrin Clot Formation; Gamma-carboxylation of protein precursors; Transport of gamma-carboxylated protein precursors from the endoplasmic reticulum to the Golgi apparatus; Removal of aminoterminal propeptides from gamma-carboxylated proteins; Extrinsic Pathway of Fibrin Clot Formation		5	0	1.505	0.00983686	35.7	83.5	116.5	17.95	31.46	59.3	137.2	184.2	149.2	67	109.1	116.5	84.8	119.3	157.8	155.6	521.3	377.2	142.1
TRUE	High	Master Protein	P24853	Insulin-like growth factor-binding protein 2 OS=Sus scrofa OX=9823 GN=IGFBP2 PE=1 SV=2	0	FALSE	15.773	14	4	5	4	316	33.9	7.8	15.92	4	other biological processes	non-structural extracellular	other molecular function	Pf00086, Pf00219	397064	ENSSSCG00000035392; ENSSSCG00025048742; ENSSSCG00030023423; ENSSSCG00035025709; ENSSSCG00040047179; ENSSSCG00045007360; ENSSSCG00050072827; ENSSSCG00055017972; ENSSSCG00060074969; ENSSSCG00065061351; ENSSSCG00070018133	IGFBP2	P24853; Q9XSC7; ssc:397064	Regulation of Insulin-like Growth Factor (IGF) transport and uptake by Insulin-like Growth Factor Binding Proteins (IGFBPs)		1	0	1.502	0.00490236	22	77.7	122.3	21.11	28.94	23.9	65.7	51.7	36.5	22.8	28.4	31.3	35	48	51.2	65.2	270.4	72.1	38.9
TRUE	High	Master Protein	A0A4X1W4Q9	Heterogeneous nuclear ribonucleoprotein A1 OS=Sus scrofa OX=9823 GN=HNRNPA1 PE=1 SV=1	0	FALSE	15.613	14	4	4	4	373	38.8	9.13	14.51	4	cell organization and biogenesis;protein metabolism;other metabolic processes;stress response;transport;other biological processes	nucleus;other cell component	nucleic acid binding activity;other molecular function	Pf00076, Pf11627	768103	ENSSSCG00000000288; ENSSSCG00005014585	HNRNPA1	A0A286ZPE3; A0A4X1W4Q9	mRNA Splicing - Major Pathway; Processing of Capped Intron-Containing Pre-mRNA; FGFR2 alternative splicing		3	0	1.496	0.0781972	20.99	80.1	119.9	27.2	33.9	14.3	28.5	48.7	42.1	21.5	25.6	22.5	30.5	47.9	32.1	35.5	156.4	33.4	14.5
TRUE	High	Master Protein	A0A287A042	Maltase-glucoamylase OS=Sus scrofa OX=9823 GN=MGAM PE=1 SV=1	0	FALSE	112.401	18	26	37	26	1826	206.8	5.19	124.45	26	other metabolic processes	plasma membrane;other membranes	other molecular function	Pf00088, Pf01055, Pf13802, Pf21365		ENSSSCG00000034639	MGAM	A0A287A042	Neutrophil degranulation; Digestion of dietary carbohydrate		2	0	1.483	0.031211	31.75	86	114	24.92	45.99	239.6	770.8	679.4	562.8	732	572.3	554	634.2	832.6	634.1	899.1	2232.9	2531.1	1671.7
TRUE	High	Master Protein	A0A287A608	AHNAK nucleoprotein OS=Sus scrofa OX=9823 GN=AHNAK PE=1 SV=2	0	FALSE	55.336	22	13	16	8	2177	235.6	5.92	59.82	13	other biological processes	cytoskeleton;nucleus;other cell component				ENSSSCG00000033010	AHNAK	A0A287A608			0	3	1.483	0.0359528	34.22	80.1	119.9	35.83	47.66	120.6	245.8	645.9	329.8	164.7	235.9	182.5	179.5	367.6	312.5	212.4	1956.6	362.4	213.3
TRUE	High	Master Protein	A0A8D1Z1H8	Transglutaminase 2 OS=Sus scrofa OX=9823 GN=TGM2 PE=1 SV=1	0	FALSE	67.797	28	14	18	14	687	77.2	5.31	65.31	14	cell-cell signaling;cell organization and biogenesis;other metabolic processes;transport;developmental processes;signal transduction;other biological processes	extracellular matrix;plasma membrane;other membranes;cytosol;mitochondrion;ER/Golgi;nucleus;other cell component	other molecular function	Pf00868, Pf00927, Pf01841		ENSSSCG00000023522; ENSSSCG00005034174	TGM2	A0A5G2R416; A0A8D1Z1H8			0	0	1.48	0.262312	48.87	76.3	123.7	89.2	174.97	58.4	110.8	194.1	145.9	71.6	79.4	96.7	108.7	495.8	86.9	102.3	1050.5	189.5	120.3
TRUE	High	Master Protein	A0A5G2QRW3	Globin family profile domain-containing protein OS=Sus scrofa OX=9823 PE=1 SV=1	0	FALSE	168.08	50	11	105	1	239	26.1	9.86	395.73	11	other metabolic processes;transport;other biological processes	cytosol;other cell component	other molecular function	Pf00042					Scavenging of heme from plasma; Neutrophil degranulation; Heme signaling; Cytoprotection by HMOX1; Erythrocytes take up carbon dioxide and release oxygen; Erythrocytes take up oxygen and release carbon dioxide		6	0	1.473	0.0512276	78.93	43.3	156.7	133.25	96.87	10.1	122.1	91.3	679.8	66.7	36.5	57.7	39.2	282.6	446.4	142.5	646.5	1146.5	79.2
TRUE	High	Master Protein	O62855	Deoxyribonuclease-2-alpha OS=Sus scrofa OX=9823 GN=DNASE2 PE=1 SV=1	0	FALSE	9.019	7	2	3	2	364	40.2	7.91	9.25	2	cell organization and biogenesis;DNA metabolism;other metabolic processes	other cytoplasmic organelle	other molecular function	Pf03265	397398	ENSSSCG00025063525; ENSSSCG00040013312; ENSSSCG00055023839; ENSSSCG00065022917	DNASE2	O62855; ssc:397398	Lysosome Vesicle Biogenesis		1	0	1.473	0.0367675	41.99	70.4	129.6	31.42	61.19	38.2	56.5	153.5	81.7	101.6	66.9	64.2	50.4	76.9	69	128.4	425	460	167.2
TRUE	High	Master Protein	A0A5G2RFE7	Prothymosin alpha OS=Sus scrofa OX=9823 GN=PTMA PE=1 SV=1	0	FALSE	43.588	20	5	14	5	132	14.3	3.9	57.03	5				Pf03247		ENSSSCG00000037274	PTMA	A0A5G2RFE7			0	0	1.472	0.143037	46.12	75.4	124.6	46.7	47.91	83.8	190.5	468.9	323	103.8	126.7	114.3	135.2	334.6	185	169.6	1320.6	189.6	83.6
TRUE	High	Master Protein	A0A287BEJ3	Niban apoptosis regulator 2 OS=Sus scrofa OX=9823 GN=NIBAN2 PE=1 SV=2	0	FALSE	22.5	11	5	7	5	740	83.4	6.1	24.43	5	cell-cell signaling;transport;other biological processes	plasma membrane;other membranes;cytosol;nucleus;other cell component	other molecular function			ENSSSCG00000005614	NIBAN2	A0A287BEJ3			0	0	1.464	0.0431322	33.54	80.8	119.2	20.49	37.42	84.2	211.2	255	141.7	97.6	157	128.1	123.6	213.5	221.4	167.6	750.4	237.5	113.8
TRUE	High	Master Protein	F1SPM7	glutamine--fructose-6-phosphate transaminase (isomerizing) OS=Sus scrofa OX=9823 GN=GFPT1 PE=1 SV=3	0	FALSE	18.709	12	5	5	5	618	69.6	6.7	15.81	5	other metabolic processes		other molecular function	Pf01380, Pf13522		ENSSSCG00000008339	GFPT1	F1SPM7			0	0	1.464	0.125466	67.25	74.9	125.1	31.63	82.26	4.8	8.6	14.3	15.9	10.8	6.9	11.3	5.2	9.9	6.9	9.9	21.5	11.4	52.8
TRUE	High	Master Protein	I3LEI8	Acireductone dioxygenase OS=Sus scrofa OX=9823 GN=ADI1 PE=1 SV=1	0.001	FALSE	3.996	15	2	2	2	179	21.6	5.25	6.32	2	other metabolic processes	plasma membrane;other membranes;nucleus;other cell component	other molecular function	Pf03079		ENSSSCG00000029161	ADI1	I3LEI8	Methionine salvage pathway		1	0	1.461	0.103153	45.28	80.9	119.1	34.92	51.7	14.1	23	40	27.5	20.1	46.3	34.5	22.5	36.7	30.9	26.7	126.3	34.5	20.1
TRUE	High	Master Protein	A0A5G2R8I6	Dynein light chain OS=Sus scrofa OX=9823 GN=DYNLL2 PE=1 SV=1	0	FALSE	8.617	22	2	2	2	133	14.9	6.73	8.86	2	other biological processes	cytoskeleton;other cell component	other molecular function	Pf01221		ENSSSCG00000020962	DYNLL2	A0A5G2R8I6	Separation of Sister Chromatids; COPI-mediated anterograde transport; MHC class II antigen presentation; Amplification of signal from unattached kinetochores via a MAD2 inhibitory signal; Resolution of Sister Chromatid Cohesion; RHO GTPases Activate Formins; EML4 and NUDC in mitotic spindle formation; HSP90 chaperone cycle for steroid hormone receptors (SHR) in the presence of ligand; Macroautoph…		13	0	1.46	0.138566	52.66	91.1	108.9	20.01	39.41	15.9	32.5	46.2	41.2	20.6	27.7	27.1	19.8	20.5	47.2	31.8	129.1	27.7	14.9
TRUE	High	Master Protein	P79381	Epoxide hydrolase 1 OS=Sus scrofa OX=9823 GN=EPHX1 PE=2 SV=1	0	FALSE	11.312	7	2	2	2	454	52.4	7.62	8.7	2	other metabolic processes;other biological processes	other membranes;ER/Golgi	other molecular function	Pf06441	397639	ENSSSCG00015033152; ENSSSCG00045038103; ENSSSCG00055014206; ENSSSCG00070006950	EPHX1	P79381; ssc:397639	Phase I - Functionalization of compounds		1	0	1.455	0.100862	40.82	82.2	117.8	23	35.98	9.7	24.7	27.9	31.4	11.2	21.8	22.7	18	21.9	27	31.1	92.6	52.3	9.5
TRUE	High	Master Protein	A0A8W4F724	Cathepsin H OS=Sus scrofa OX=9823 GN=CTSH PE=1 SV=1	0	FALSE	25.392	28	5	7	5	294	32.6	6.7	27.11	5	protein metabolism	other cytoplasmic organelle	other molecular function	Pf00112		ENSSSCG00000001770	CTSH	A0A8W4F724			0	0	1.452	0.00875559	39.41	85	115	24.99	16	83.4	116.8	196.4	114.8	83.9	117.6	119.9	78	175.3	123	187.9	570	229.5	138.3
TRUE	High	Master Protein	A0A5G2Q7R0	Collagen type VI alpha 1 chain OS=Sus scrofa OX=9823 GN=COL6A1 PE=1 SV=2	0	FALSE	15.843	6	5	8	5	998	106.2	5.59	21.76	5	stress response	other cell component		Pf00092, Pf01391		ENSSSCG00000022506	COL6A1	A0A5G2Q7R0			0	0	1.451	0.0442728	26.48	93.9	106.1	24.48	38.99	25.2	54.1	101.2	68.7	40.7	65.2	63.2	66.2	84.6	57.7	50.7	276	71.3	68.5
TRUE	High	Master Protein	A0A8W4FPY4	Histidine rich glycoprotein OS=Sus scrofa OX=9823 GN=HRG PE=1 SV=1	0	FALSE	258.465	34	19	108	19	543	60.4	7.58	491.48	19			enzyme regulator activity			ENSSSCG00000011801	HRG	A0A8W4FPY4			0	0	1.448	0.0063982	27.07	89.1	110.9	26.7	33.98	497.1	1761.6	2049.4	1989	1627.3	1642.8	2084.5	1465.2	1969.6	1337.3	1840	6005.9	5013	3758.2
TRUE	High	Master Protein	A0A480Y2E3	Kininogen 1 OS=Sus scrofa OX=9823 GN=KNG1 PE=1 SV=1	0	FALSE	98.29	35	19	35	19	631	69.8	7.08	128.57	19	signal transduction;other biological processes	non-structural extracellular	signal transduction activity or receptor binding;enzyme regulator activity	Pf00031		ENSSSCG00000011802	KNG1	A0A480Y2E3; A0A5G2QBB0	Platelet degranulation ; Regulation of Insulin-like Growth Factor (IGF) transport and uptake by Insulin-like Growth Factor Binding Proteins (IGFBPs); Post-translational protein phosphorylation; Intrinsic Pathway of Fibrin Clot Formation; G alpha (q) signalling events		5	0	1.448	0.0578787	44.1	90.6	109.4	21.34	42.36	223.5	792	926.8	693.2	431.3	569.2	607.4	515.6	827.3	666.1	719	3043.9	2337.1	895.2
TRUE	High	Master Protein	P14460	Fibrinogen alpha chain (Fragment) OS=Sus scrofa OX=9823 GN=FGA PE=1 SV=1	0	FALSE	8.778	100	2	2	1	17	1.8	4.46	7.19	2	stress response;other biological processes	non-structural extracellular					FGA	P14460			0	0	1.448	0.489318	98.77	105.3	94.7	51.61	85.45	0	10.6	18.9	27.9	14.9	6.4	11	12	4.5	8.1	14.9	125.8	14.4	24.5
TRUE	High	Master Protein	P01965	Hemoglobin subunit alpha OS=Sus scrofa OX=9823 GN=HBA PE=1 SV=1	0	FALSE	84.805	82	8	50	1	141	15	8.7	190.05	8	other metabolic processes;transport;other biological processes	cytosol;other cell component	other molecular function	Pf00042			HBA	P01965			0	0	1.448	0.0511497	43.05	63.6	136.4	119.62	82.25	11.5	71.4	75.6	381.8	48	29.9	35.9	31.6	134.7	217.5	82.2	354.9	547.3	56
TRUE	High	Master Protein	A0A287AAL6	Four and a half LIM domains 1 OS=Sus scrofa OX=9823 GN=FHL1 PE=1 SV=1	0	FALSE	24.744	12	4	5	4	407	45.5	8.7	14.72	4	other biological processes		other molecular function	Pf00412		ENSSSCG00000012699	FHL1	A0A287AAL6			0	0	1.441	0.207366	31.66	74.2	125.8	68.25	120.3	15.7	44.8	66.7	52.6	29.9	35.7	44.6	37.5	140.6	41.2	37.8	194.5	86.8	32.5
TRUE	High	Master Protein	F1S0J3	C4b-binding protein beta chain isoform 1 OS=Sus scrofa OX=9823 GN=C4BPB PE=1 SV=1	0	FALSE	11.867	14	3	3	3	257	29.1	5.34	9.93	3				Pf00084	100520583	ENSSSCG00000015661	C4BPB	F1S0J3; ssc:100520583			0	0	1.438	0.242468	43.11	86.2	113.8	35.89	58.94	9.4	46.9	30.6	17.9	22.6	19.8	20.1	17.5	39.9	25.6	28.7	89.6	103.3	36.9
TRUE	High	Master Protein	I3LF89	Carboxypeptidase N subunit 2 OS=Sus scrofa OX=9823 GN=CPN2 PE=1 SV=2	0	FALSE	16.353	16	5	9	5	560	61.1	6.07	32.65	5		non-structural extracellular;extracellular matrix		Pf13855		ENSSSCG00000025128	CPN2	I3LF89	Regulation of Complement cascade		1	0	1.434	0.0298979	54.09	76.4	123.6	29.87	38.71	10.9	30.4	31.4	23.6	18.6	20.1	28.6	25.9	42.3	32	32.3	140.4	100.8	53
TRUE	High	Master Protein	A0A5G2QFP2	Heparin binding growth factor OS=Sus scrofa OX=9823 GN=HDGF PE=1 SV=2	0	FALSE	27.348	22	6	10	6	252	27.8	4.72	32.61	6	cell organization and biogenesis;other biological processes	nucleus;other cell component	other molecular function	Pf00855		ENSSSCG00000006468	HDGF	A0A5G2QFP2			0	0	1.431	0.166026	54.41	72.3	127.7	43.13	40.61	83.9	134.3	328	256	76.5	99.8	87.3	90.3	229.5	156.8	154.5	882.6	138.1	63.8
TRUE	High	Master Protein	A0A287B883	Parathymosin OS=Sus scrofa OX=9823 GN=PTMS PE=1 SV=2	0	FALSE	11.466	8	2	3	2	278	30.1	5.96	9.02	2	other biological processes	nucleus	other molecular function	Pf03247		ENSSSCG00000022176	PTMS	A0A287B883			0	0	1.421	0.105931	48.57	76.8	123.2	74.39	67.05	28.3	71.3	140.5	109.3	37.6	57.4	45.8	52.5	237.8	80.7	53.6	535.4	109.3	43.3
TRUE	High	Master Protein	A0A287A426	IST1 homolog OS=Sus scrofa OX=9823 GN=IST1 PE=1 SV=1	0	FALSE	6.331	4	2	2	2	379	41.2	5.44	6.32	2	transport	nucleus		Pf03398		ENSSSCG00000002743	IST1	A0A287A426			0	0	1.409	0.158038	46.62	79.8	120.2	34.33	27.11	0	12.2	21.5	14.9	7.1	8.8	7.7	5.8	16.9	12.4	14.5	52.9	10	14.7
TRUE	High	Master Protein	Q2QLE3	Testin OS=Sus scrofa OX=9823 GN=TES PE=3 SV=1	0	FALSE	7.128	7	3	3	3	421	47.9	7.68	9.78	3	other biological processes	plasma membrane;other membranes;cytosol;other cell component	other molecular function	Pf00412, Pf06297	100125376	ENSSSCG00000040344; ENSSSCG00015003335; ENSSSCG00025072605; ENSSSCG00030052674; ENSSSCG00035035158; ENSSSCG00040041528; ENSSSCG00045001254; ENSSSCG00050046832; ENSSSCG00055018908; ENSSSCG00060072616; ENSSSCG00065000607; ENSSSCG00070028716	TES	Q2QLE3; ssc:100125376			0	0	1.409	0.0710772	57.32	89.9	110.1	42.41	37.12	4.4	13.6	15.6	11	7	14.1	9.6	9.3	23.6	9.3	9.6	63	16.2	12.2
TRUE	High	Master Protein	A0A5S6GR81	Cathepsin B OS=Sus scrofa OX=9823 GN=CTSB PE=1 SV=1	0	FALSE	38.729	23	7	13	7	416	46.4	7.34	44.45	7	protein metabolism;other metabolic processes;other biological processes	non-structural extracellular;plasma membrane;other membranes;other cytoplasmic organelle;other cell component	other molecular function	Pf00112, Pf08127		ENSSSCG00000023666	CTSB	A0A5S6GR81			0	0	1.403	0.0208955	21.42	85.6	114.4	23.58	32.65	169.6	382.3	526.1	246.2	185.6	218	230.2	177.7	360.6	243.9	368.1	1386.9	452.6	337.2
TRUE	High	Master Protein	A0A287BMB6	RRM domain-containing protein OS=Sus scrofa OX=9823 GN=HNRNPAB PE=1 SV=1	0	FALSE	11.793	11	4	5	3	345	37	6.95	14.1	4	other biological processes	nucleus;other cell component	nucleic acid binding activity	Pf00076, Pf08143		ENSSSCG00000014031	HNRNPAB	A0A287BMB6			0	0	1.393	0.292425	48.52	78.2	121.8	38.3	32.07	38.9	80.6	169.8	150.6	49.7	68	52.1	53.2	119.2	82.4	88.3	412.6	80.2	46
TRUE	High	Master Protein	A0A5G2QXN3	Transforming growth factor beta induced OS=Sus scrofa OX=9823 GN=TGFBI PE=1 SV=1	0	FALSE	74.275	27	12	15	12	682	74.3	7.4	65.63	12	cell adhesion			Pf02469		ENSSSCG00000014316	TGFBI	A0A5G2QXN3			0	0	1.391	0.0123103	17.44	83.8	116.2	19.02	26.5	68.5	238.3	223.7	196.4	118.6	118.9	122.8	167.7	204.6	131.9	230	626.7	238.6	187.3
TRUE	High	Master Protein	F1SMW8	Serpin family B member 10 OS=Sus scrofa OX=9823 GN=SERPINB10 PE=3 SV=1	0	FALSE	14.417	13	4	5	4	397	45.1	5.21	16.38	4		non-structural extracellular;cytosol;nucleus	enzyme regulator activity	Pf00079	100154994	ENSSSCG00000004889	SERPINB10	F1SMW8; ssc:100154994	Neutrophil degranulation		1	0	1.389	0.0829558	47.03	83.8	116.2	39.31	35.47	41.7	166.8	244.2	71.8	69	76.2	47.3	81.5	119.8	89.5	204.9	417.7	114.2	71.5
TRUE	High	Master Protein	A0A287A699	Heterogeneous nuclear ribonucleoprotein K OS=Sus scrofa OX=9823 GN=HNRNPK PE=4 SV=3	0	FALSE	35.392	23	9	12	9	463	51.1	5.39	37.01	9		cytoskeleton;nucleus;other cell component	nucleic acid binding activity	Pf00013, Pf08067		ENSSSCG00000022760	HNRNPK	A0A287A699			0	0	1.387	0.160566	52.33	78.5	121.5	40.67	35.54	73.6	143.8	347.5	306.4	91.6	134.6	106.2	99.1	208.3	153.2	185.9	867.2	188.3	81.4
TRUE	High	Master Protein	Q08094	Calponin-2 (Fragment) OS=Sus scrofa OX=9823 GN=CNN2 PE=2 SV=1	0	FALSE	13.918	16	4	5	4	296	32	8.32	15.22	4	cell organization and biogenesis	cytoskeleton	cytoskeletal activity;other molecular function	Pf00307, Pf00402			CNN2	Q08094			0	0	1.386	0.0355109	42.78	86.5	113.5	27.31	29.66	30.1	118.1	150.7	99.9	56.2	84.9	76.9	62.6	127.7	75.7	131.9	392.8	102.7	60
TRUE	High	Master Protein	F1S3H9	Complement C3 OS=Sus scrofa OX=9823 GN=LOC100517145 PE=1 SV=3	0	FALSE	37.417	8	11	14	11	1660	186.4	6.7	46.58	11	stress response;other biological processes	non-structural extracellular	enzyme regulator activity	Pf00207, Pf01759, Pf01821, Pf01835, Pf07677, Pf07678, Pf07703, Pf17789, Pf17790, Pf17791, Pf21308	100517145	ENSSSCG00000013665	LOC100517145	F1S3H9; ssc:100517145			0	0	1.384	0.0261591	31	89.5	110.5	19	34.47	69	179	284.5	163.2	130.7	165.6	145	150.3	214.3	165.6	194.8	949.6	512.5	248.3
TRUE	High	Master Protein	A0A287A2M4	Cysteine rich protein 2 OS=Sus scrofa OX=9823 GN=CRIP2 PE=1 SV=1	0	FALSE	7.224	11	2	2	2	232	24.8	8.4	7.83	2	other biological processes	other cell component	other molecular function	Pf00412		ENSSSCG00000038713	CRIP2	A0A287A2M4			0	0	1.382	0.0455699	34.89	79.6	120.4	36.85	48.39	8.3	14.8	29.4	20.8	10.3	28.5	21.7	15.3	29	19.3	11.7	76.4	15.5	14.2
TRUE	High	Master Protein	A0A5G2QNW1	SERPINE1 mRNA binding protein 1 OS=Sus scrofa OX=9823 GN=SERBP1 PE=1 SV=2	0	FALSE	24.63	13	4	6	4	380	42.3	8.73	20.74	4	other biological processes		nucleic acid binding activity	Pf04774, Pf16174		ENSSSCG00000003798	SERBP1	A0A5G2QNW1			0	0	1.375	0.24063	36.93	81.5	118.5	37.53	37.57	41.5	84.6	221.3	187.5	73.4	77	77.7	69.4	119.8	85.6	96.3	519.4	108.6	49.7
TRUE	High	Master Protein	F1RGX4	Globin family profile domain-containing protein OS=Sus scrofa OX=9823 GN=LOC110259958 PE=1 SV=1	0	FALSE	88.508	85	9	52	1	142	15.2	8.7	197.1	9	other metabolic processes;transport;other biological processes	cytosol;other cell component	other molecular function	Pf00042		ENSSSCG00000007978	LOC110259958	F1RGX4; K7GM56; K7GQP8	Scavenging of heme from plasma; Heme signaling; Cytoprotection by HMOX1; Erythrocytes take up carbon dioxide and release oxygen; Erythrocytes take up oxygen and release carbon dioxide		5	9	1.375	0.0434566	49.07	70.6	129.4	116.77	83.3	180.9	1002.4	790.5	4987.9	639.3	635.3	471.9	474.1	1433.1	2872.2	1083.7	4534.2	7400.9	777.3
TRUE	High	Master Protein	F1SRC8	C-type lectin domain family 3 member B OS=Sus scrofa OX=9823 GN=CLEC3B PE=1 SV=1	0	FALSE	119.551	47	9	29	9	202	22.2	5.66	109.34	9	other biological processes	non-structural extracellular;nucleus;other cell component	other molecular function	Pf00059	100620511	ENSSSCG00000011299	CLEC3B	F1SRC8; ssc:100620511	Platelet degranulation		1	0	1.372	0.0162898	15.31	84.3	115.7	13.3	21.6	228.1	547	761.3	575.7	329.8	375.1	434.3	407.4	506.9	562.4	590.3	2086.3	831.7	533.6
TRUE	High	Master Protein	A0A5G2Q8I9	Alpha-2-macroglobulin OS=Sus scrofa OX=9823 GN=A2M PE=1 SV=2	0	FALSE	1056.34	64	72	554	72	1444	160.4	6.34	2021.07	72	other biological processes	non-structural extracellular	signal transduction activity or receptor binding;enzyme regulator activity;other molecular function	Pf00207, Pf01835, Pf07677, Pf07678, Pf07703, Pf17789, Pf17791		ENSSSCG00000000660	A2M	A0A5G2Q8I9	Platelet degranulation ; Intrinsic Pathway of Fibrin Clot Formation; HDL assembly; Degradation of the extracellular matrix		4	0	1.369	0.132761	35.69	93.4	106.6	23.53	53.83	2441.7	9181.4	13973.9	10390.7	8960.1	9237	8343.3	7484.3	9696.9	6222.8	9887.8	30692.3	32331.1	18752.5
TRUE	High	Master Protein	A7MAK5	Surfactant protein B OS=Sus scrofa OX=9823 GN=SFTPB PE=1 SV=1	0	FALSE	49.045	33	9	18	6	350	38.7	6.33	55.21	9	other metabolic processes	non-structural extracellular;other cell component		Pf02199, Pf03489, Pf05184	397296	ENSSSCG00000008229	SFTPB	A0A287B0B8; A7MAK5; F1SVC0; ssc:397296	Surfactant metabolism		1	2	1.368	0.0205139	38.72	89.8	110.2	25.29	32.49	300.8	484.2	663.5	522.3	276.5	204.9	232.1	445.8	418.1	456.2	521.1	2000.6	676.8	754.6
TRUE	High	Master Protein	A0A480HP74	Chitinase 3 like 1 OS=Sus scrofa OX=9823 GN=CHI3L1 PE=1 SV=1	0	FALSE	63.434	39	12	25	12	383	42.5	9.04	84.83	12	other metabolic processes		other molecular function	Pf00704		ENSSSCG00000015476; ENSSSCG00005040330	CHI3L1	A0A480HP74; A0A8D0KEW8			0	0	1.368	0.155078	32.85	84.5	115.5	33.64	87.61	102.7	779.5	460.5	385.7	256.2	415.4	445	366.1	519.3	210.7	526	1072.1	698.2	309.7
TRUE	High	Master Protein	Q1KYT0	Beta-enolase OS=Sus scrofa OX=9823 GN=ENO3 PE=2 SV=1	0	FALSE	73.524	26	8	23	1	434	47.1	7.96	93.16	8	other metabolic processes	cytosol	other molecular function	Pf00113, Pf03952	692156		ENO3	Q1KYT0; ssc:692156			0	0	1.362	0.00561964	33.9	70	130	43.73	32.94	2.4	13.8	20	8.8	5.9	7.3	6.8	5.7	16.3	7.5	11.4	51.2	18.7	8.9
TRUE	High	Master Protein	A0A5G2RD43	Amine oxidase OS=Sus scrofa OX=9823 GN=LOC110256000 PE=3 SV=1	0	FALSE	138.144	30	15	42	6	739	81.6	6.11	164.02	15	other metabolic processes		other molecular function	Pf01179, Pf02727, Pf02728		ENSSSCG00000017383	LOC110256000	A0A5G2RD43	Phase I - Functionalization of compounds		1	9	1.361	0.0902139	38.21	92.2	107.8	24.05	62.51	119	233.4	365.7	386.7	300.4	329.9	277.6	313.8	374.6	283.5	249.8	1112	1549.6	651.2
TRUE	High	Master Protein	A0A5G2QP21	Malate dehydrogenase 1 OS=Sus scrofa OX=9823 GN=MDH1 PE=1 SV=1	0	FALSE	24.215	32	6	8	1	210	23	6.55	26.78	6	other metabolic processes		other molecular function	Pf02866		ENSSSCG00000025751	MDH1	A0A5G2QP21			0	0	1.36	0.0796648	28.97	94.5	105.5	30.4	26.94	5.7	14.9	37.5	28.5	13.2	17.1	18.4	19.4	20.4	19.6	18.8	75.1	20.4	14.4
TRUE	High	Master Protein	P02067	Hemoglobin subunit beta OS=Sus scrofa OX=9823 GN=HBB PE=1 SV=3	0	FALSE	182.265	88	14	117	4	147	16.2	7.68	434.59	14	other metabolic processes;transport;other biological processes	cytosol;other cell component	other molecular function	Pf00042	407066		HBB	P02067; Q29025; ssc:407066			0	11	1.358	0.0414488	44.5	56.8	143.2	102.68	63.07	247.7	1043.7	915.1	4709.9	990	5617	911.6	685.8	2081.6	2786.3	1219.3	4646.9	7322.7	1068.5
TRUE	High	Master Protein	P50828	Hemopexin OS=Sus scrofa OX=9823 GN=HPX PE=1 SV=1	0	FALSE	251.646	61	20	145	20	459	51.3	7.06	538.09	20	other metabolic processes;transport;other biological processes	non-structural extracellular	transporter activity;other molecular function	Pf00045	396998		HPX	P50828; ssc:396998			0	0	1.354	0.00622797	25.79	87.1	112.9	27.26	19.5	751.1	1996.8	2881.1	2813.3	1285.9	2301.6	2604.2	1926.1	2218.1	2033.3	2126.2	7031.6	4513.3	2827.4
TRUE	High	Master Protein	A0A286ZLN2	Fibulin-1 OS=Sus scrofa OX=9823 GN=FBLN1 PE=1 SV=1	0	FALSE	78.309	20	10	24	1	799	86.7	5.17	89.08	10	cell organization and biogenesis	non-structural extracellular	enzyme regulator activity;other molecular function	Pf01821, Pf07645, Pf12662		ENSSSCG00000000010	FBLN1	A0A286ZLN2			0	8	1.351	0.00165024	34.42	86.6	113.4	25.64	20.85	91.1	327.4	304.1	292.4	194.7	323.2	284.2	182.8	290.9	256.6	267.2	1003	426.3	416.7
TRUE	High	Master Protein	A0A8W4FFZ6	Prothrombin OS=Sus scrofa OX=9823 GN=F2 PE=3 SV=1	0	FALSE	169.842	42	21	47	21	616	69.1	5.76	189.34	21	protein metabolism;stress response	non-structural extracellular	other molecular function	Pf00051, Pf00089, Pf00594, Pf09396		ENSSSCG00000013252	F2	A0A8W4FFZ6			0	0	1.351	0.0526388	27.02	85.6	114.4	12.41	26.17	334.1	774.8	1112.5	719.4	462.2	634.2	629.1	583.9	715.4	856.5	737.1	2940.3	1374.1	838.5
TRUE	High	Master Protein	A0A5G2QIE9	Transthyretin OS=Sus scrofa OX=9823 GN=TTR PE=3 SV=1	0	FALSE	78.853	66	7	46	7	148	16	6.93	161.11	7	signal transduction	non-structural extracellular	signal transduction activity or receptor binding;other molecular function	Pf00576		ENSSSCG00000023686	TTR	A0A5G2QIE9	Neutrophil degranulation; Retinoid metabolism and transport; The canonical retinoid cycle in rods (twilight vision)		3	0	1.351	0.0298881	18.85	85.1	114.9	13.4	27.1	410.9	1117.5	1428.7	904.4	548.4	744.9	700.5	678.5	805.1	938.6	1256.4	3494.5	1637.2	1205.4
TRUE	High	Master Protein	I3LD72	EH domain containing 2 OS=Sus scrofa OX=9823 GN=EHD2 PE=1 SV=1	0	FALSE	19.59	12	5	7	4	543	61.2	6.37	22.81	5	cell organization and biogenesis;transport;other biological processes	plasma membrane;other membranes;cytosol;cytoskeleton;other cytoplasmic organelle;other cell component	other molecular function	Pf00350, Pf12763, Pf16880, Pf18150	100624668	ENSSSCG00000023371	EHD2	I3LD72; ssc:100624668	Factors involved in megakaryocyte development and platelet production		1	0	1.347	0.0343086	12.87	78.8	121.2	32.71	44.31	25.3	43.5	76.2	48	40.2	55.6	45	43	91.8	46.7	46.1	362.1	77.2	70.2
TRUE	High	Master Protein	O02772	Fatty acid-binding protein, heart OS=Sus scrofa OX=9823 GN=FABP3 PE=2 SV=3	0	FALSE	12.828	28	4	6	4	133	14.7	6.57	19	4	transport	cytosol;nucleus	other molecular function	Pf00061	399532	ENSSSCG00000036883; ENSSSCG00025057693; ENSSSCG00045037845; ENSSSCG00055000982; ENSSSCG00070027693	FABP3	A6N7Z0; A6N8I2; O02772; ssc:399532	Triglyceride catabolism		1	0	1.343	0.0319201	30.3	86.2	113.8	37.21	28	120	120.6	284.4	173.9	75.5	106.4	84.6	67.5	163.4	138.3	127.4	634.8	316.8	143.2
TRUE	High	Master Protein	F1SMZ6	10 kDa heat shock protein, mitochondrial OS=Sus scrofa OX=9823 GN=HSPE1 PE=1 SV=1	0.001	FALSE	4.487	22	2	2	2	102	11	8.97	4.99	2	protein metabolism;other metabolic processes	mitochondrion	other molecular function	Pf00166		ENSSSCG00000016078	HSPE1	F1SMZ6	RHOG GTPase cycle		1	0	1.337	0.242804	28.75	91.1	108.9	36.95	51.1	37.4	36.8	47.6	54.4	19.7	28.3	22.1	25.7	47.2	32.6	45.8	99.6	42.3	24.1
TRUE	High	Master Protein	A0A287BI62	Lymphocyte specific protein 1 OS=Sus scrofa OX=9823 GN=LSP1 PE=4 SV=1	0	FALSE	37.119	15	3	8	3	352	38.3	5.1	43.39	3	signal transduction		cytoskeletal activity	Pf02029		ENSSSCG00000031487	LSP1	A0A287BI62			0	0	1.336	0.135602	23.68	85.6	114.4	45.56	34.98	69	228.3	495.4	213.7	90.6	100.9	98.2	142.9	207.6	156.1	253.3	905.6	145.1	115.5
TRUE	High	Master Protein	P15175	Cathelin OS=Sus scrofa OX=9823 PE=1 SV=2	0	FALSE	64.016	78	7	38	1	96	10.8	5.21	137.84	7	stress response	non-structural extracellular	other molecular function	Pf00666							0	0	1.334	0.162642	79.27	89.7	110.3	85.51	130.21	3.9	35	9	3.6	7.8	3.6	3.6	6	11.9	3.2	73.6	20.8	5.5	5.5
TRUE	High	Master Protein	I3LN87	G protein-coupled receptor class C group 5 member A OS=Sus scrofa OX=9823 GN=GPRC5A PE=1 SV=3	0	FALSE	24.892	20	4	6	4	359	40.3	8.78	25.55	4	signal transduction	plasma membrane;other membranes	other molecular function	Pf00003		ENSSSCG00000029592	GPRC5A	I3LN87			0	0	1.326	0.174899	33	90.8	109.2	22.72	42.56	67	132.2	246.2	153.7	89.9	111.9	82	93	156.4	133.3	129.2	750.5	121.3	153.5
TRUE	High	Master Protein	A0A287AW81	Filamin A OS=Sus scrofa OX=9823 GN=FLNA PE=1 SV=3	0	FALSE	79.915	10	21	24	19	2897	305.8	6.52	78.67	21	cell cycle OR cell proliferation;cell organization and biogenesis;stress response;signal transduction;other biological processes	plasma membrane;other membranes;cytosol;cytoskeleton;nucleus;other cell component	signal transduction activity or receptor binding;cytoskeletal activity;other molecular function	Pf00307, Pf00630		ENSSSCG00000033299	FLNA	A0A287AW81	Platelet degranulation ; Cell-extracellular matrix interactions; GP1b-IX-V activation signalling; RHO GTPases activate PAKs		4	1	1.325	0.0139584	30.04	81.5	118.5	25.72	26.9	131.1	456.9	701.4	377.3	269.9	298	274.2	290.9	497.1	313.3	476	1600.2	525	286.8
TRUE	High	Master Protein	A0A8W4FJ82	PAS-4 OS=Sus scrofa OX=9823 GN=CD36 PE=1 SV=1	0	FALSE	12.637	9	3	4	3	433	48.2	8.47	15.32	3		plasma membrane;other membranes		Pf01130		ENSSSCG00000061957	CD36	A0A8W4FJ82			0	0	1.318	0.0883969	39.12	75	125	47.97	64.6	17.2	78	90.3	24.5	13.3	30.2	29.1	23.9	57.6	33.9	88.7	316.9	33	19.9
TRUE	High	Master Protein	A0A286ZXD9	Microtubule-associated protein OS=Sus scrofa OX=9823 GN=MAP4 PE=1 SV=3	0	FALSE	13.886	2	5	5	5	2220	235.7	6.02	14.61	5		plasma membrane;other membranes;cytosol;cytoskeleton	cytoskeletal activity	Pf00418		ENSSSCG00000029251	MAP4	A0A286ZXD9; ssc:100519172			0	0	1.313	0.0582294	19.98	82.5	117.5	25.97	37.1	15.1	30.4	59.2	43.8	17.7	27.2	21.2	24.8	37.7	32.3	27.2	146.1	38.8	16
TRUE	High	Master Protein	F1SC80	Retinol-binding protein OS=Sus scrofa OX=9823 GN=RBP4 PE=3 SV=1	0	FALSE	66.078	52	7	18	7	201	23.1	5.66	72.99	7	other metabolic processes;transport;developmental processes;other biological processes	non-structural extracellular	transporter activity;other molecular function	Pf00061		ENSSSCG00000010479	RBP4	F1SC80	Retinoid metabolism and transport; The canonical retinoid cycle in rods (twilight vision)		2	0	1.312	0.0272098	13.04	84.4	115.6	16.66	25.06	131.4	375.3	461.7	240.2	175.6	190.3	214.7	216.2	252.8	278.7	353.1	1138.5	512.6	329.8
TRUE	High	Master Protein	A0A287A6T1	EWS RNA binding protein 1 OS=Sus scrofa OX=9823 GN=EWSR1 PE=1 SV=3	0.001	FALSE	3.612	4	2	2	2	567	59.8	8.98	6.99	2	other biological processes	nucleus	nucleic acid binding activity;other molecular function	Pf00076, Pf00641		ENSSSCG00000009974	EWSR1	A0A287A6T1			0	0	1.31	0.375251	73.14	81.4	118.6	42.67	36.74	21.5	27.9	71.6	65.7	24.2	20.8	16.9	21.3	44.1	31.2	41	176.4	29.9	16
TRUE	High	Master Protein	A0A480NRZ3	Lamin A/C OS=Sus scrofa OX=9823 GN=LMNA PE=1 SV=1	0	FALSE	73.332	27	17	24	16	704	77.9	7.87	77.01	17	cell cycle OR cell proliferation;cell organization and biogenesis;other metabolic processes;stress response;transport;developmental processes;other biological processes	other membranes;cytoskeleton;nucleus;other cell component	cytoskeletal activity	Pf00038, Pf00932		ENSSSCG00000006496	LMNA	A0A480NRZ3	Initiation of Nuclear Envelope (NE) Reformation; Depolymerization of the Nuclear Lamina; Breakdown of the nuclear lamina		4	0	1.308	0.270359	62.68	81.9	118.1	40.99	46.8	95.9	258.7	565.5	456	167.8	181.2	155	153	327.1	280.5	266.2	1562.2	291.3	143.9
TRUE	High	Master Protein	P12026	Acyl-CoA-binding protein OS=Sus scrofa OX=9823 GN=DBI PE=1 SV=2	0	FALSE	26.324	48	3	10	3	87	9.9	8.28	32.55	3	other metabolic processes;stress response	ER/Golgi	other molecular function	Pf00887	397212	ENSSSCG00000032213; ENSSSCG00005002143; ENSSSCG00070002226	DBI	A7YB23; P12026; Q9TSG2; ssc:397212	Mitochondrial Fatty Acid Beta-Oxidation		1	0	1.306	0.0193783	28.64	90.7	109.3	17.95	26.58	113	260.9	323.1	288.6	148.6	212.3	250.8	170.3	253	218.3	273.4	975.6	322.9	129.8
TRUE	High	Master Protein	A0A4X1T130	Microtubule associated protein RP/EB family member 1 OS=Sus scrofa OX=9823 GN=MAPRE1 PE=1 SV=1	0	FALSE	11.709	12	3	3	3	329	36.8	8.59	10.96	3	cell cycle OR cell proliferation;other biological processes	cytoskeleton;other cell component	cytoskeletal activity	Pf00307, Pf03271		ENSSSCG00000007253; ENSSSCG00005020314	MAPRE1	A0A4X1T130; F6Q3L0			0	0	1.305	0.0317614	29.74	89.9	110.1	36.28	25.55	4.3	22.9	36.5	22.1	9.4	21.1	22.5	17.2	28.7	22	25.6	90.9	26.4	15.4
TRUE	High	Master Protein	A0A287AI09	LIM domain 7 OS=Sus scrofa OX=9823 GN=LMO7 PE=1 SV=2	0	FALSE	11.383	2	2	2	2	1257	142.4	6.87	7.84	2	other biological processes		other molecular function	Pf00412, Pf00595, Pf15949		ENSSSCG00000040184	LMO7	A0A287AI09			0	0	1.305	0.118588	58.51	79.9	120.1	36.13	58.53	11.4	22.1	48.2	28.7	16.5	17.7	15.4	12.6	37	27.1	16.4	168.1	25.9	14.8
TRUE	High	Master Protein	A0A287A4R1	Actin beta like 2 OS=Sus scrofa OX=9823 GN=ACTBL2 PE=1 SV=2	0	FALSE	93.208	24	6	89	1	385	42.8	5.82	311.04	6	cell organization and biogenesis;developmental processes;other biological processes	other membranes;cytoskeleton;other cell component	cytoskeletal activity;other molecular function	Pf00022		ENSSSCG00000016923	ACTBL2	A0A287A4R1			0	0	1.302	0.0584902	37.44	84.7	115.3	36.07	28.72	15.5	71.5	128.8	65.5	29.7	39.5	42.8	47.4	70.8	52.3	61.8	235.6	48.7	43.9
TRUE	High	Master Protein	F1SAT8	CD93 molecule OS=Sus scrofa OX=9823 GN=CD93 PE=1 SV=2	0	FALSE	10.218	6	3	3	3	646	68.5	5.2	10.68	3	cell adhesion	plasma membrane;other membranes;other cell component	other molecular function	Pf00059, Pf07645, Pf12662	100155660	ENSSSCG00000007116	CD93	F1SAT8			0	0	1.295	0.0477477	9.67	88.3	111.7	25.69	30.31	10.7	25.7	43.7	32.8	31.8	32.2	36.2	28.4	26.7	20	24	106.4	65.3	49.7
TRUE	High	Master Protein	A0A5G2QMI2	Cartilage oligomeric matrix protein OS=Sus scrofa OX=9823 GN=COMP PE=1 SV=1	0	FALSE	15.819	5	2	2	1	703	76.7	4.56	9.17	2	cell adhesion	non-structural extracellular	other molecular function	Pf02412, Pf05735, Pf07645, Pf11598		ENSSSCG00000013916	COMP	A0A5G2QMI2			0	0	1.294	0.111076	42.46	81.1	118.9	29.07	37.37	4.4	16.7	15.5	9.7	6.8	15.7	9.9	12	15.6	16.6	17	44.1	35	19.2
TRUE	High	Master Protein	F1RYI3	Cullin associated and neddylation dissociated 1 OS=Sus scrofa OX=9823 GN=CAND1 PE=1 SV=5	0	FALSE	9.861	3	3	3	3	1078	119.5	5.92	7.96	3	cell organization and biogenesis			Pf08623, Pf13513		ENSSSCG00000028869	CAND1	F1RYI3			0	0	1.293	0.44896	46.84	88.6	111.4	22.03	33.34	36.4	88.7	121.9	106.9	51.1	53.2	55.1	51.8	88.8	70.6	59	309.9	63.6	40.9
TRUE	High	Master Protein	I3LS74	Antileukoproteinase OS=Sus scrofa OX=9823 GN=LOC100512873 PE=1 SV=1	0	FALSE	52.277	36	5	14	5	151	16.5	8.47	56.96	5		non-structural extracellular	enzyme regulator activity	Pf00095	100512873	ENSSSCG00000022258	LOC100512873	I3LS74; ssc:100512873	Neutrophil degranulation		1	0	1.291	0.428217	70.6	76.7	123.3	105.83	113.14	17.1	696.2	155.4	63.3	510.7	80	49.3	98.7	277.5	27.1	1043.6	377.2	45.8	170.2
TRUE	High	Master Protein	A0A288CFT0	Triosephosphate isomerase OS=Sus scrofa OX=9823 GN=TPI1 PE=1 SV=1	0	FALSE	135.332	71	15	42	15	285	30.5	7.71	146.87	15	other metabolic processes	cytosol	other molecular function	Pf00121		ENSSSCG00000000685	TPI1	A0A288CFT0	Glycolysis; Gluconeogenesis		2	0	1.287	0.308466	46.14	92.7	107.3	23.57	40.04	453	897.3	1261.1	1390.9	534.4	947.2	777.4	684.7	1077.3	874.8	1024.5	3051	924.1	376.3
TRUE	High	Master Protein	A0A8W4FFY6	ATP-dependent (S)-NAD(P)H-hydrate dehydratase OS=Sus scrofa OX=9823 GN=NAXD PE=1 SV=1	0	FALSE	19.485	18	4	6	4	370	39.4	9.55	22.22	4	other metabolic processes	mitochondrion	other molecular function	Pf01256		ENSSSCG00000029502	NAXD	A0A8W4FFY6			0	0	1.286	0.0213819	19.42	84.2	115.8	18.71	22.51	9.8	17.2	33.6	17.6	15.9	15.6	13.5	13	19.8	18.9	20.5	76.8	22.6	14.4
TRUE	High	Master Protein	A0A287AFE3	Complement C1q and tumor necrosis factor-related protein 9A OS=Sus scrofa OX=9823 GN=LOC110258312 PE=4 SV=1	0	FALSE	32.912	17	3	8	3	212	22.6	6.27	32.88	3				Pf00386		ENSSSCG00000038046	LOC110258312	A0A287AFE3			0	0	1.284	0.244101	34.19	92.6	107.4	21.3	57.19	48.8	170.6	249.7	154	106.7	135.7	160.6	129.8	159.4	127.2	174.5	738.7	561.5	155.6
TRUE	High	Master Protein	A0A287BFE6	RAB35, member RAS onco family OS=Sus scrofa OX=9823 GN=RAB35 PE=1 SV=1	0	FALSE	22.085	16	3	6	1	201	23	8.29	21.07	3	signal transduction		other molecular function	Pf00071	100151805	ENSSSCG00000033876	RAB35	A0A287BFE6; ssc:100151805			0	0	1.283	0.536303	61.04	85.2	114.8	41.67	40.76	4.3	11.3	21.5	10.2	5.4	7	7.3	6.5	17.8	9.4	11.4	30.5	6.7	3.7
TRUE	High	Master Protein	A0A5G2QUE0	Antithrombin-III OS=Sus scrofa OX=9823 GN=SERPINC1 PE=1 SV=1	0	FALSE	200.991	67	26	103	18	431	48.9	6	342.87	26	stress response;other biological processes	non-structural extracellular	enzyme regulator activity;other molecular function	Pf00079		ENSSSCG00000015493	SERPINC1	A0A5G2QUE0			0	10	1.279	0.0207927	14.71	95	105	14.1	19.05	978.6	2405.1	3197.5	2449.4	1304	1925.5	1828.5	1616.3	2170.6	2094.9	2278.9	7806.9	3942.8	2413.2
TRUE	High	Master Protein	A0A287ARU4	S-phase kinase-associated protein 1 OS=Sus scrofa OX=9823 GN=SKP1 PE=3 SV=2	0	FALSE	10.972	22	3	5	3	165	18.9	4.54	15.83	3	cell organization and biogenesis;protein metabolism;other metabolic processes;other biological processes	nucleus;other cell component	other molecular function	Pf01466, Pf03931		ENSSSCG00000038628	SKP1	A0A287ARU4	Interleukin-1 signaling; Neddylation; Antigen processing: Ubiquitination & Proteasome degradation; Orc1 removal from chromatin; SCF(Skp2)-mediated degradation of p27/p21; Degradation of beta-catenin by the destruction complex; Degradation of GLI1 by the proteasome; GLI3 is processed to GLI3R by the proteasome; FBXL7 down-regulates AURKA during mitotic entry and in early mitosis; Regulation of RUN…		16	0	1.279	0.191288	33.85	89.2	110.8	26.02	35.39	48.6	100.4	171.3	136.7	62.9	67.9	81.5	89.9	143.5	94	88.5	411.9	93.1	59
TRUE	High	Master Protein	A0A480UV25	Tubulin beta chain OS=Sus scrofa OX=9823 GN=TUBB4A PE=1 SV=1	0	FALSE	161.799	68	17	63	1	444	49.6	4.88	238.41	17	cell organization and biogenesis;other biological processes	cytoskeleton;other cell component	cytoskeletal activity;other molecular function	Pf00091, Pf03953	100736584	ENSSSCG00000013545	TUBB4A	A0A480UV25; ssc:100736584			0	0	1.274	0.198126	23.46	86.5	113.5	22.96	43.29	44.2	101.5	162	140.1	60.2	69.7	65.6	70.7	90.2	108.3	85.6	383.1	104.9	40.4
TRUE	High	Master Protein	I3LEE6	Procollagen C-endopeptidase enhancer OS=Sus scrofa OX=9823 GN=PCOLCE PE=1 SV=1	0	FALSE	8.684	10	3	4	3	470	50	7.09	10.07	3	protein metabolism	non-structural extracellular	enzyme regulator activity;other molecular function	Pf00431, Pf01759	100627524	ENSSSCG00000027466	PCOLCE	I3LEE6; ssc:100627524	Collagen biosynthesis and modifying enzymes; Crosslinking of collagen fibrils		2	0	1.272	0.000864876	11.93	87.6	112.4	41.5	41.51	12.8	27.6	65.6	19.3	14.9	17.2	15.4	18.3	17.7	30.7	24.8	157.7	28.1	23.3
TRUE	High	Master Protein	F6PVY0	Fatty acid binding protein 5 OS=Sus scrofa OX=9823 GN=FABP5 PE=1 SV=1	0	FALSE	47.168	22	5	10	5	234	26	9.91	45.08	5		other cell component	other molecular function	Pf00061		ENSSSCG00000006153	FABP5	F6PVY0			0	0	1.267	0.0464213	19.64	77.3	122.7	36.99	42.04	50.9	104.7	146.9	61	57.9	155.5	92.3	66.6	126.7	90.1	97.5	542.7	169.3	72.3
TRUE	High	Master Protein	A0A287AHK1	Vitamin D-binding protein OS=Sus scrofa OX=9823 GN=GC PE=1 SV=2	0	FALSE	359.4	72	32	169	23	485	54.3	5.63	664.83	32	other metabolic processes;transport	non-structural extracellular;other cell component	transporter activity;cytoskeletal activity;other molecular function	Pf00273, Pf09164		ENSSSCG00000027609	GC	A0A287AHK1	Vitamin D (calciferol) metabolism		1	9	1.267	0.124661	19.71	97	103	21.37	24.57	1351.3	3057.9	5176.1	3698.7	1974.9	3428.2	3528.7	3104.4	3498	2825.1	3048.4	13671.8	6080.3	3901
TRUE	High	Master Protein	A0A8X9AEM2	Tubulin alpha chain OS=Sus scrofa OX=9823 GN=TUBA1A PE=3 SV=1	0	FALSE	168.373	60	20	54	7	451	50.1	5.06	204.41	20	cell organization and biogenesis;other biological processes	cytoskeleton;other cell component	cytoskeletal activity;other molecular function	Pf00091, Pf03953		ENSSSCG00000061347	TUBA1A	A0A5G2QUU6; A0A8X9AEM2			0	11	1.261	0.197135	34.05	78.4	121.6	27.03	43.66	440.1	1086.1	1611.6	1343.1	535.9	630	680.4	640.7	1185.4	1164.3	897.8	3889.3	967.1	349.1
TRUE	High	Master Protein	A0A5G2R6T7	Actinin alpha 1 OS=Sus scrofa OX=9823 GN=ACTN1 PE=1 SV=2	0	FALSE	87.301	23	15	24	8	884	100.9	5.77	83.46	15			cytoskeletal activity;other molecular function	Pf00307, Pf00435, Pf08726, Pf13833		ENSSSCG00000036702	ACTN1	A0A5G2R6T7			0	0	1.261	0.0610004	27.64	78.7	121.3	35.14	34.81	80.1	330.2	534.4	208.9	151.3	146	149	183.7	278.8	173.5	327.4	1048.6	218.5	145.9
TRUE	High	Master Protein	A0A286ZFW3	Beta-2-glycoprotein 1 OS=Sus scrofa OX=9823 GN=APOH PE=1 SV=1	0	FALSE	170.587	59	16	67	3	345	38.3	8.06	231.92	16	protein metabolism;other metabolic processes;stress response;other biological processes	non-structural extracellular;other cell component	enzyme regulator activity;other molecular function	Pf00084, Pf09014	100522100	ENSSSCG00000040910; ENSSSCG00005013091	APOH	A0A286ZFW3; A0A4X1SSS9; ssc:100522100	Platelet degranulation		1	17	1.26	0.0447073	16.59	86.5	113.5	12.5	17.97	736.3	1562.3	2301.7	1400.2	921.6	1142	1302.2	1335.7	1446.2	1493.4	1368.5	5453.4	2222.3	1652.9
TRUE	High	Master Protein	A0A287BPW3	Protegrin 3 OS=Sus scrofa OX=9823 GN=LOC110258650 PE=3 SV=1	0	FALSE	106.521	58	11	49	4	149	16.6	7.81	186.13	11	stress response	non-structural extracellular		Pf00666		ENSSSCG00000031090; ENSSSCG00000053533	LOC110258650	A0A287BPW3			0	8	1.26	0.286386	52.17	87.2	112.8	98.79	104.15	89.2	2598.5	548.3	209.5	904.1	248.4	183.6	369.8	1089	149.7	3012.6	1298.5	195.8	478.7
TRUE	High	Master Protein	A0A287ADK3	Aldehyde dehydrogenase 7 family member A1 OS=Sus scrofa OX=9823 GN=ALDH7A1 PE=1 SV=2	0	FALSE	7.683	6	2	2	2	525	57.1	7.4	7.28	2			other molecular function	Pf00171		ENSSSCG00000014247	ALDH7A1	A0A287ADK3			0	0	1.259	0.115889	33.4	97.3	102.7	21.15	36.75	6.3	7	9.9	11.7	6.5	8.4	8.5	7.3	10.3	11.9	5.7	24.7	9.8	7.2
TRUE	High	Master Protein	Q0R678	protein deglycase OS=Sus scrofa OX=9823 GN=PARK7 PE=1 SV=1	0	FALSE	51.926	72	11	17	11	189	19.9	6.79	54.98	11	cell-cell signaling;cell organization and biogenesis;DNA metabolism;other metabolic processes;stress response;transport;other biological processes	other membranes;cytosol;mitochondrion;ER/Golgi;nucleus;other cell component	signal transduction activity or receptor binding;enzyme regulator activity;nucleic acid binding activity;other molecular function	Pf01965	780404	ENSSSCG00000003385; ENSSSCG00005015519	PARK7	A0A4X1W8H4; F1RII4; Q0R678; ssc:780404	Aggrephagy; SUMOylation of transcription cofactors		2	0	1.258	0.0891994	39.12	94.2	105.8	24.55	35.12	163	349	534.3	426.5	197.1	414.2	349.5	266.8	453.7	356.5	345.2	1413	448.9	207.2
TRUE	High	Master Protein	A0A286ZZM7	Thioredoxin domain-containing protein 17 OS=Sus scrofa OX=9823 GN=TXNDC17 PE=1 SV=1	0	FALSE	6.308	27	2	2	2	123	14.1	5.54	6.53	2	signal transduction;other biological processes	cytosol	other molecular function	Pf06110	100521639	ENSSSCG00000035820	TXNDC17	A0A286ZZM7; ssc:100521639			0	0	1.254	0.0785567	44.2	91.2	108.8	26.93	38.3	5.2	15	25.4	19.5	8.4	16.2	12.7	10.7	17.8	12.7	17.2	55.4	18.8	7.2
TRUE	High	Master Protein	A0A287A2X0	Keratin 79 OS=Sus scrofa OX=9823 GN=KRT79 PE=1 SV=1	0	FALSE	51.529	13	8	27	1	543	58.6	6.68	86.76	8	cell organization and biogenesis;other biological processes	cytoskeleton	bone, tooth or skin structural activity;other molecular function	Pf00038, Pf16208		ENSSSCG00000027548	KRT79	A0A287A2X0	Formation of the cornified envelope		2	0	1.253	0.631232	69.6	102.9	97.1	42.78	71.8	11.3	12	20.9	9.2	21.4	21.3	14.3	29.3	11.9	40.9	15.6	11	19.9	9.4
TRUE	High	Master Protein	A0A5G2QZA1	14-3-3 protein theta OS=Sus scrofa OX=9823 GN=YWHAQ PE=1 SV=1	0	FALSE	82.169	62	13	41	7	245	27.7	4.78	144.67	13				Pf00244		ENSSSCG00000008638	YWHAQ	A0A5G2QZA1			0	0	1.253	0.107271	12.95	101.3	98.7	32.26	43.83	65.5	131.1	256.4	194.5	96.9	123	142.6	151	261.3	130.9	129.2	643.9	140.8	126.9
TRUE	High	Master Protein	P67937	Tropomyosin alpha-4 chain OS=Sus scrofa OX=9823 GN=TPM4 PE=2 SV=3	0	FALSE	34.103	38	11	14	8	248	28.5	4.69	43.77	11	cell organization and biogenesis;other biological processes	cytoskeleton;other cell component	cytoskeletal activity;other molecular function	Pf00261	397608	ENSSSCG00000013849; ENSSSCG00015053903; ENSSSCG00025009586; ENSSSCG00035039121; ENSSSCG00040070474; ENSSSCG00045030931; ENSSSCG00050073083; ENSSSCG00055024068; ENSSSCG00060025616; ENSSSCG00065001341; ENSSSCG00070020680	TPM4	P07226; P67937; Q15659; Q9BU85; Q9H8Q3; ssc:397608	Striated Muscle Contraction; Smooth Muscle Contraction; RHOV GTPase cycle		3	3	1.253	0.0268517	28.89	81.4	118.6	37.19	35.92	131.6	317.1	810.8	368.1	203.3	267.6	192.3	246.5	417.4	338.3	267.6	1909.9	448.3	218.5
TRUE	High	Master Protein	F1RR78	Spectrin alpha, non-erythrocytic 1 OS=Sus scrofa OX=9823 GN=SPTAN1 PE=1 SV=4	0	FALSE	44.879	6	11	12	11	2321	266.6	5.29	41.12	11	cell organization and biogenesis	cytoskeleton;other cell component	other molecular function	Pf00018, Pf00435, Pf08726, Pf13499		ENSSSCG00000005654	SPTAN1	F1RR78			0	0	1.25	0.144142	41.44	92.9	107.1	25.47	37.15	7.2	23.6	41.4	24.7	20.5	20.2	13.7	18.9	27.1	12.1	24.1	97.3	20.3	16.1
TRUE	High	Master Protein	I3LA65	Desmoglein 1 OS=Sus scrofa OX=9823 GN=DSG1 PE=4 SV=1	0	FALSE	12.123	4	3	3	3	1045	113.2	4.96	11.44	3	cell adhesion;other biological processes	plasma membrane;other membranes;nucleus;other cell component	other molecular function	Pf00028, Pf01049		ENSSSCG00000020694	DSG1	I3LA65	Neutrophil degranulation; Formation of the cornified envelope; RND3 GTPase cycle; RND2 GTPase cycle; Apoptotic cleavage of cell adhesion proteins		6	0	1.242	0.857297	53.74	91.8	108.2	42.53	50.35	11.8	17.3	18.9	7.5	21.1	22.3	12.2	29.8	13.6	22.9	16.9	15.4	21	10.2
TRUE	High	Master Protein	A0A286ZL00	N-acetylneuraminate synthase OS=Sus scrofa OX=9823 GN=NANS PE=1 SV=1	0	FALSE	9.027	7	2	3	2	319	36.2	8.1	9.59	2	other metabolic processes			Pf03102		ENSSSCG00000005373	NANS	A0A286ZL00			0	0	1.239	0.384277	14.38	93.9	106.1	20.65	44.02	72.7	124.3	199.3	204.3	101.8	130	129.8	96.2	153.4	141.6	129.9	464.4	112.5	72.2
TRUE	High	Master Protein	F1SDX9	Peroxiredoxin 2 OS=Sus scrofa OX=9823 GN=PRDX2 PE=1 SV=5	0	FALSE	34.073	38	7	10	7	198	22.3	5.9	34.54	7	other biological processes		other molecular function	Pf00578, Pf10417		ENSSSCG00000013736	PRDX2	F1SDX9			0	0	1.238	0.25758	34	87.7	112.3	39.64	41.65	233.9	401.2	683.1	677.2	301.9	861.6	400.8	322.6	558.6	533.2	421.8	1590.4	721.1	222.6
TRUE	High	Master Protein	F1S643	Sushi domain-containing protein OS=Sus scrofa OX=9823 GN=CFH PE=1 SV=4	0	FALSE	558.741	56	49	191	1	1234	138.5	6.68	771.63	49				Pf00084		ENSSSCG00000010893	CFH	F1S643			0	0	1.238	0.258758	11.77	94.3	105.7	58.93	64.8	45.8	140.7	467.5	154.4	78.8	73.1	100	88	148.3	93.8	137	1012.7	236.2	119.3
TRUE	High	Master Protein	A0A287BKF7	Histone H2A/H2B/H3 domain-containing protein OS=Sus scrofa OX=9823 GN=H3C1 PE=3 SV=3	0	FALSE	21.646	25	2	5	1	154	17.6	10.64	21.84	2		nucleus;other cell component	nucleic acid binding activity;other molecular function	Pf00125		ENSSSCG00000047079	H3C1	A0A287BKF7			0	1	1.237	0.114809	40.26	60.3	139.7	75.92	69.25	7.9	50	129.7	20	34.5	18.1	10.2	17.4	52	14.3	71.7	301.7	22.9	11.6
TRUE	High	Master Protein	Q29214	Large ribosomal subunit protein uL10 OS=Sus scrofa OX=9823 GN=RPLP0 PE=1 SV=2	0	FALSE	6.039	8	2	2	2	318	34.3	5.97	6.95	2	cell organization and biogenesis;protein metabolism;other metabolic processes	cytosol;translational apparatus;nucleus;other cell component	nucleic acid binding activity;other molecular function	Pf00428, Pf00466, Pf17777	100049695	ENSSSCG00000036014; ENSSSCG00025048049; ENSSSCG00030019041; ENSSSCG00035037418; ENSSSCG00045004115; ENSSSCG00050014204; ENSSSCG00055013468; ENSSSCG00060053490; ENSSSCG00065029708; ENSSSCG00070007168	RPLP0	A5X2G5; Q29214; ssc:100049695	L13a-mediated translational silencing of Ceruloplasmin expression; SRP-dependent cotranslational protein targeting to membrane; Major pathway of rRNA processing in the nucleolus and cytosol; Formation of a pool of free 40S subunits; GTP hydrolysis and joining of the 60S ribosomal subunit; Nonsense Mediated Decay (NMD) independent of the Exon Junction Complex (EJC); Nonsense Mediated Decay (NMD) e…		7	0	1.237	0.356789	41.74	94.5	105.5	36.3	44.49	13.1	36.5	91.3	58.4	28.7	26	30.8	26.8	41.8	29.8	35.5	158.3	35.3	23.3
TRUE	High	Master Protein	F6QA08	Protein disulfide-isomerase OS=Sus scrofa OX=9823 GN=PDIA3 PE=1 SV=1	0	FALSE	54.264	29	13	19	13	504	56.7	6.42	58.46	13	cell adhesion;cell organization and biogenesis;protein metabolism;other metabolic processes;stress response;signal transduction;other biological processes	non-structural extracellular;other membranes;ER/Golgi;other cell component	other molecular function	Pf00085, Pf13848		ENSSSCG00000004700	PDIA3	F6QA08	Antigen Presentation: Folding, assembly and peptide loading of class I MHC; Calnexin/calreticulin cycle; ER-Phagosome pathway		3	0	1.235	0.0476736	31.17	85.8	114.2	22.46	24.93	87.9	234.7	437.9	270.1	166.3	190.8	187.9	197.5	280.4	189	305	939.4	236.1	189.1
TRUE	High	Master Protein	A0A5G2R3B5	Annexin OS=Sus scrofa OX=9823 GN=ANXA5 PE=1 SV=2	0	FALSE	137.773	68	16	43	2	259	29.3	4.96	166.89	16	other biological processes		other molecular function	Pf00191		ENSSSCG00000009097	ANXA5	A0A5G2R3B5			0	0	1.234	0.244941	39.03	106.8	93.2	44.61	45.08	8.1	14.1	47.2	27.6	10.6	22.9	23.1	19.8	7.2	15	14.7	80.7	27.8	16.7
TRUE	High	Master Protein	M3TYG7	Leukocyte elastase inhibitor OS=Sus scrofa OX=9823 GN=SERPINB1 PE=1 SV=1	0	FALSE	75.001	38	12	33	11	378	42.5	6.57	106.07	12		non-structural extracellular	enzyme regulator activity	Pf00079	100155145	ENSSSCG00000001011	SERPINB1	M3TYG7; ssc:100155145			0	1	1.234	0.0909855	49.55	75.3	124.7	53.59	64.95	108.9	1197	759.7	374.3	398	271	234.1	378.5	780.2	255.5	1549.8	1762.2	284.4	321.5
TRUE	High	Master Protein	A0A4X1VES2	m7GpppX diphosphatase OS=Sus scrofa OX=9823 GN=DCPS PE=1 SV=1	0	FALSE	11.744	21	4	4	4	247	28.7	7.93	11.39	4	RNA metabolism OR transcription;other metabolic processes	other cell component	other molecular function	Pf11969		ENSSSCG00000015231; ENSSSCG00005001265	DCPS	A0A4X1VES2; A0A5S8L3W9			0	0	1.234	0.42867	63.05	72.5	127.5	46.37	32.34	31.6	37.8	94.5	100.5	24.2	29.3	29.3	29.3	62	45.4	59.6	219.2	40.4	23.6
TRUE	High	Master Protein	A0A8W4FBV2	Lysosomal associated membrane protein 2 OS=Sus scrofa OX=9823 GN=LAMP2 PE=1 SV=1	0	FALSE	9.622	6	3	6	3	412	45.1	6.95	17.03	3	cell organization and biogenesis;protein metabolism;other metabolic processes;stress response;other biological processes	non-structural extracellular;other membranes;other cytoplasmic organelle	other molecular function	Pf01299, Pf21222		ENSSSCG00000012604	LAMP2	A0A8W4FBV2	Neutrophil degranulation; Platelet degranulation		2	0	1.233	0.549848	36.59	85.7	114.3	28.85	33.32	62.5	77.8	133.8	59.2	56.4	62	48.2	46.4	51.8	57	102.9	233.7	93	88.9
TRUE	High	Master Protein	A0A286ZX26	Cathepsin D OS=Sus scrofa OX=9823 GN=CTSD PE=1 SV=3	0	FALSE	58.906	36	10	19	10	410	44.1	7.88	71.33	10	cell organization and biogenesis;protein metabolism;other metabolic processes;other biological processes	non-structural extracellular;other membranes;other cytoplasmic organelle	other molecular function	Pf00026, Pf07966		ENSSSCG00000040793	CTSD	A0A286ZX26	Neutrophil degranulation; Collagen degradation; MHC class II antigen presentation; Metabolism of Angiotensinogen to Angiotensins; Insulin receptor recycling		5	0	1.232	0.0143652	7.11	88.3	111.7	11.06	16.57	325.5	641	837.7	597.3	505.8	609.9	455.8	436.2	582.9	459	772.2	1887.4	871.1	709.2
TRUE	High	Master Protein	A0A4X1UPP6	Mammalian ependymin-related protein 1 OS=Sus scrofa OX=9823 GN=EPDR1 PE=1 SV=1	0	FALSE	6.464	9	2	2	2	234	26.3	7.9	6.14	2	cell adhesion;other biological processes	non-structural extracellular;other cytoplasmic organelle	other molecular function	Pf00811		ENSSSCG00000020963; ENSSSCG00005034867	EPDR1	A0A4X1UPP6; I3LRH5			0	0	1.231	0.145763	31.53	92.3	107.7	23.9	41.5	76.9	106.9	161.4	108.2	95.8	71.6	65.8	55.4	109.8	102.5	94.4	373.6	250.8	161.2
TRUE	High	Master Protein	F1RG16	Heterogeneous nuclear ribonucleoprotein F OS=Sus scrofa OX=9823 GN=HNRNPF PE=1 SV=1	0	FALSE	33.245	23	5	8	4	414	45.6	5.5	33.56	5	other biological processes	nucleus;other cell component	nucleic acid binding activity	Pf00076, Pf08080	100155475	ENSSSCG00000010203	HNRNPF	F1RG16; ssc:100155475	mRNA Splicing - Major Pathway; Processing of Capped Intron-Containing Pre-mRNA		2	1	1.228	0.0641012	43.47	74.5	125.5	29.37	29.42	37.9	72.7	165.7	124.6	54.5	78.9	58.9	63.4	110.2	69.8	96.2	369.5	103.4	53.7
TRUE	High	Master Protein	A0A286ZUJ1	Coronin OS=Sus scrofa OX=9823 GN=CORO1A PE=1 SV=2	0	FALSE	63.398	31	11	18	11	492	54.1	7.11	60.75	11	cell organization and biogenesis;other biological processes	other membranes;cytoskeleton;other cell component	cytoskeletal activity	Pf00400, Pf08953, Pf08954, Pf16300		ENSSSCG00000038055	CORO1A	A0A286ZUJ1			0	0	1.225	0.0420254	30.54	74.3	125.7	42.56	47.04	88	514.4	704.4	269.4	167.3	161	195.6	215.1	352.1	194.6	597.8	1558.7	231.6	173
TRUE	High	Master Protein	A0A5G2QUG9	Eukaryotic translation elongation factor 1 delta OS=Sus scrofa OX=9823 GN=EEF1D PE=1 SV=2	0	FALSE	16.222	22	4	6	4	280	31	5.06	15.76	4	protein metabolism;other metabolic processes	other cell component	nucleic acid binding activity;other molecular function	Pf00736, Pf10587		ENSSSCG00000006954	EEF1D	A0A5G2QUG9			0	0	1.224	0.372311	44.35	92.8	107.2	27.43	49.57	57.5	126.8	178.3	206.6	136.6	88.5	164.5	117.2	128.2	105.6	144.5	652.2	99.5	71.3
TRUE	High	Master Protein	F1S2X3	Ethylmalonyl-CoA decarboxylase 1 OS=Sus scrofa OX=9823 GN=ECHDC1 PE=1 SV=4	0	FALSE	5.591	8	2	2	2	306	33.7	8.07	6.4	2	other metabolic processes	cytosol	other molecular function	Pf00378		ENSSSCG00000004216	ECHDC1	F1S2X3			0	0	1.224	0.0757903	50.13	83.4	116.6	36.44	33.15	5.5	11.3	20.8	12.4	4.7	9.1	4.6	7.3	15.2	17.7	13	46.3	11.5	5.9
TRUE	High	Master Protein	F1SAD9	Protein disulfide-isomerase OS=Sus scrofa OX=9823 GN=PDIA4 PE=1 SV=1	0	FALSE	21.557	11	5	7	5	646	72.9	5.15	18.67	5	protein metabolism;other metabolic processes;stress response	non-structural extracellular;ER/Golgi;other cell component	other molecular function	Pf00085, Pf13848		ENSSSCG00000015453	PDIA4	F1SAD9			0	0	1.223	0.253416	31.22	85.6	114.4	36.4	43.9	38.4	92.3	241	158.5	70.4	78	79.8	65.1	108.3	79.2	114.4	462.1	84.2	77.2
TRUE	High	Master Protein	I3LQD3	Calpain 2 OS=Sus scrofa OX=9823 GN=CAPN2 PE=1 SV=3	0	FALSE	104.374	32	15	25	15	726	82.4	5.17	107.63	15	protein metabolism;other metabolic processes;developmental processes;other biological processes	plasma membrane;other membranes;cytosol;ER/Golgi;nucleus;other cytoplasmic organelle;other cell component	other molecular function	Pf00648, Pf01067, Pf13833		ENSSSCG00000029411	CAPN2	I3LQD3	Degradation of the extracellular matrix		1	0	1.222	0.0416034	39.12	90	110	31.51	37.43	118.6	236	630	365.3	221.3	251.3	268.6	203	412	296.1	167	1639.2	356.2	284.4
TRUE	High	Master Protein	P06867	Plasminogen OS=Sus scrofa OX=9823 GN=PLG PE=1 SV=3	0	FALSE	326.004	62	41	130	4	809	90.6	7.21	458.79	41	protein metabolism;stress response;other biological processes	non-structural extracellular	signal transduction activity or receptor binding;other molecular function	Pf00024, Pf00051, Pf00089	733660		PLG	P06867; Q19AZ9; ssc:733660			0	38	1.222	0.0605579	28.4	89.8	110.2	14.41	23.24	1162.9	2791.4	2738.5	2518.7	1859.4	2625.6	2367.1	2206.9	2583	2511.9	2522.8	8400.5	5053.7	3436.8
TRUE	High	Master Protein	F1S682	Sulfhydryl oxidase OS=Sus scrofa OX=9823 GN=QSOX1 PE=1 SV=2	0	FALSE	94.556	32	18	30	18	741	81.4	8.41	106.7	18		other membranes	other molecular function	Pf00085, Pf04777, Pf18108, Pf18371		ENSSSCG00000015535	QSOX1	F1S682			0	0	1.216	0.029536	21.28	91.8	108.2	17.01	17.67	177.4	674.6	618.6	387.5	379.8	385.6	384.8	352.6	479.8	424.2	634.4	1617.6	679.7	492
TRUE	High	Master Protein	F1S2G3	Tubulin-specific chaperone A OS=Sus scrofa OX=9823 GN=TBCA PE=1 SV=2	0	FALSE	5.871	24	3	3	3	108	12.7	5.27	8.02	3	cell organization and biogenesis;protein metabolism;other metabolic processes	cytoskeleton;nucleus;other cell component	cytoskeletal activity	Pf02970		ENSSSCG00000014100	TBCA	F1S2G3			0	0	1.215	0.184785	30.39	85.1	114.9	30.42	35.56	24.6	52.7	68.2	59.3	25.7	49.5	50.1	44.6	84.3	51	39.6	173	49.8	28.2
TRUE	High	Master Protein	A0A287BJ70	Coagulation factor V OS=Sus scrofa OX=9823 GN=F5 PE=1 SV=2	0	FALSE	11.308	2	4	4	4	2184	247.9	6.35	10.62	4	stress response	non-structural extracellular	other molecular function	Pf00754, Pf06049, Pf07732		ENSSSCG00000006289	F5	A0A287BJ70			0	0	1.215	0.0163483	26	92.8	107.2	22.75	19.75	8.4	29.2	35.3	31.6	23.8	19.5	24.7	22.4	33.7	23.8	32.8	61.5	54	31.4
TRUE	High	Master Protein	A0A287BPF4	Collagen type VI alpha 3 chain OS=Sus scrofa OX=9823 GN=COL6A3 PE=1 SV=1	0	FALSE	17.664	3	5	6	1	2060	223.7	7.3	20.29	5	cell adhesion;stress response	other cell component	enzyme regulator activity	Pf00014, Pf00041, Pf00092, Pf01391		ENSSSCG00000027331	COL6A3	A0A287BPF4			0	0	1.213	0.301543	29.41	90.2	109.8	17.9	29.72	8.3	24.1	20.1	18.6	9.5	15.9	9.6	14.3	15.4	16.4	12.4	59.2	16.9	12.1
TRUE	High	Master Protein	Q9TUB5	Calcium-activated chloride channel regulator 1 OS=Sus scrofa OX=9823 GN=CLCA1 PE=2 SV=1	0	FALSE	310.927	38	31	105	3	917	100.7	6.8	382.96	31	protein metabolism;transport	non-structural extracellular;plasma membrane;other membranes	transporter activity;other molecular function	Pf08434, Pf13519	397284		CLCA1	Q9TUB5; ssc:397284			0	0	1.212	0.367827	61.43	82.7	117.3	55.67	57.25	113.1	580.3	408.5	249.8	44.2	250.1	204.4	601.8	315.3	566.2	586.4	1166.6	151.8	34.4
TRUE	High	Master Protein	A0A287AKU7	Tenascin C OS=Sus scrofa OX=9823 GN=TNC PE=1 SV=1	0	FALSE	148.851	20	32	44	32	2328	254.6	5.21	144.56	32		non-structural extracellular		Pf00041, Pf00147, Pf07974, Pf18720		ENSSSCG00000005494	TNC	A0A287AKU7		Burn Wound Healing	1	0	1.212	0.441903	64.73	97.6	102.4	32.29	38.83	60.2	397.2	599.4	372.2	199.6	213.6	303.9	244	334.6	192.9	328	1365.5	264.7	422.5
TRUE	High	Master Protein	A0A5G2RBD3	Keratin 18 OS=Sus scrofa OX=9823 GN=KRT18 PE=1 SV=2	0	FALSE	19.903	10	4	12	3	429	48	5.73	36.24	4	cell organization and biogenesis;transport;signal transduction;other biological processes	cytosol;cytoskeleton;other cell component	other molecular function	Pf00038		ENSSSCG00000000253	KRT18	A0A5G2RBD3	Formation of the cornified envelope		2	0	1.211	0.725499	47.46	104.5	95.5	38.35	52.79	56.9	67	82.9	53.1	106.6	110.6	75.3	141.3	85.6	154.6	79.8	137	86.9	47.6
TRUE	High	Master Protein	A0A287B6H9	AP complex subunit beta OS=Sus scrofa OX=9823 GN=AP1B1 PE=1 SV=1	0	FALSE	11.865	5	3	3	1	871	95.9	5.03	10.31	3	transport	other membranes	other molecular function	Pf01602, Pf02883, Pf09066		ENSSSCG00000009978	AP1B1	A0A287B6H9			0	0	1.209	0.502531	31.06	102.4	97.6	20.39	34.32	6.7	10	13.2	8.4	8.5	8.7	6.8	5.9	11.7	6.8	11.5	30	13.6	5.4
TRUE	High	Master Protein	A0A8W4FCL4	Cytoplasmic FMR1 interacting protein 1 OS=Sus scrofa OX=9823 GN=CYFIP1 PE=1 SV=1	0	FALSE	7.67	2	2	4	2	1146	132.2	6.83	12.13	2	cell organization and biogenesis		other molecular function	Pf05994, Pf07159		ENSSSCG00000031951	CYFIP1	A0A8W4FCL4			0	0	1.208	0.160918	38.95	88.9	111.1	14.8	31.58	6.9	14.1	17.4	12.1	9.1	8	8.5	7.1	11.7	12.5	15.3	35.5	11.2	9.2
TRUE	High	Master Protein	A0A8W4FK22	Proliferating cell nuclear antigen OS=Sus scrofa OX=9823 PE=1 SV=1	0	FALSE	10.516	15	2	3	2	269	29.7	4.75	13.78	2	DNA metabolism;other metabolic processes;stress response;other biological processes	nucleus	enzyme regulator activity;nucleic acid binding activity	Pf00705, Pf02747							0	0	1.207	0.583146	28.3	98	102	36.41	32.53	11.5	26.6	59.7	56.1	19.8	23.7	24.2	22.8	40.2	22.1	26.7	135.5	34	16.9
TRUE	High	Master Protein	A0A4X1SSR6	Catalase OS=Sus scrofa OX=9823 GN=CAT PE=1 SV=1	0	FALSE	115.581	40	16	33	16	550	62.5	6.81	135.22	16	protein metabolism;other metabolic processes;stress response;other biological processes	other membranes;other cytoplasmic organelle;other cell component	other molecular function	Pf00199, Pf06628		ENSSSCG00000013302; ENSSSCG00005037121	CAT	A0A4X1SSR6; F1SGS9	Neutrophil degranulation; Peroxisomal protein import; Detoxification of Reactive Oxygen Species		3	0	1.206	0.0137639	20.11	90.7	109.3	15.68	23.57	324.9	605.6	940.9	628.9	354.6	519.8	386.4	436.1	603.2	587.9	699.3	2423	775.2	333.5
TRUE	High	Master Protein	F1S192	Prefoldin subunit 2 OS=Sus scrofa OX=9823 GN=PFDN2 PE=1 SV=1	0	FALSE	9.615	14	2	3	2	154	16.7	6.58	9.59	2	protein metabolism;other metabolic processes;other biological processes	cytosol;mitochondrion;nucleus;other cell component	other molecular function	Pf01920	100152852	ENSSSCG00000055102; ENSSSCG00005008268	PFDN2	A0A4X1VSI5; F1S192; ssc:100152852			0	0	1.205	0.274707	37.95	83.3	116.7	28.66	53.26	5.2	10.4	19.5	14.1	6.3	8.6	10.5	7.6	15.9	10.5	7.2	55.5	10.3	2.9
TRUE	High	Master Protein	A0A5G2QPX2	Malate dehydrogenase OS=Sus scrofa OX=9823 GN=MDH1 PE=1 SV=2	0	FALSE	45.117	34	9	13	4	346	37.9	6.8	45.41	9	other metabolic processes		other molecular function	Pf00056, Pf02866		ENSSSCG00000025751	MDH1	A0A5G2QPX2			0	4	1.204	0.377673	45.7	93.4	106.6	18.32	29.61	169.4	285.7	388.1	413.3	179.2	276.9	223	219.5	288	278.5	283.2	878.7	263.2	154.3
TRUE	High	Master Protein	F1SUG4	Elongin B OS=Sus scrofa OX=9823 GN=ELOB PE=1 SV=1	0	FALSE	8.586	18	2	3	2	118	13.2	5.01	9.94	2	RNA metabolism OR transcription;other metabolic processes	nucleus;other cell component		Pf00240		ENSSSCG00000008061	ELOB	F1SUG4			0	0	1.204	0.205602	29.33	91.5	108.5	21.45	35.46	44.1	87.3	134.7	112.6	43.3	72.4	68.4	57.6	92.4	84	66.3	334	81.1	42.6
TRUE	High	Master Protein	P35479	Leukocyte cysteine proteinase inhibitor 1 OS=Sus scrofa OX=9823 PE=1 SV=1	0	FALSE	5.025	16	2	3	2	103	11.8	5.48	8.64	2		cytosol	enzyme regulator activity	Pf00031							0	0	1.203	0.723986	87.13	92.6	107.4	109.66	53.57	14.6	37.4	26.7	7.5	38.7	152.1	17.9	43.4	34.3	40.4	77.3	56.4	17	17.4
TRUE	High	Master Protein	A0A5G2R0E8	Alpha-mannosidase OS=Sus scrofa OX=9823 GN=MAN2B1 PE=1 SV=1	0	FALSE	19.538	7	6	7	6	1031	116.1	7.87	21.92	6	protein metabolism;other metabolic processes	non-structural extracellular;nucleus;other cytoplasmic organelle	other molecular function	Pf01074, Pf07748, Pf09261, Pf21260		ENSSSCG00000013720	MAN2B1	A0A5G2R0E8	Neutrophil degranulation; Lysosomal oligosaccharide catabolism		2	0	1.201	0.0436384	21.62	86.3	113.7	15.75	26.18	48.1	99.7	124.8	76.2	77.2	70.7	54.9	64.3	100.9	74	111.7	281.7	186.5	99.4
TRUE	High	Master Protein	K7GLT8	ATP synthase subunit beta OS=Sus scrofa OX=9823 PE=1 SV=2	0	FALSE	20.709	10	4	5	4	570	60.8	5.8	18.26	4	other metabolic processes;transport	other membranes;mitochondrion	transporter activity;other molecular function	Pf00006, Pf02874					Formation of ATP by chemiosmotic coupling; Cristae formation; Mitochondrial protein import; Mitochondrial protein degradation		4	0	1.2	0.097212	32.27	88.7	111.3	20.07	20.41	54.3	69.5	138.5	100.9	63.9	63	57.1	56.1	83.9	80.1	123.5	244.4	83.2	72.3
TRUE	High	Master Protein	A0A481BLI9	Heparin cofactor 2 OS=Sus scrofa OX=9823 GN=SERPIND1 PE=1 SV=1	0	FALSE	78.244	40	13	24	13	495	55.8	6.99	79.62	13	stress response	non-structural extracellular	enzyme regulator activity	Pf00079	100155945	ENSSSCG00000010093	SERPIND1	A0A481BLI9; F1RKY2; ssc:100155945	Intrinsic Pathway of Fibrin Clot Formation; Regulation of Insulin-like Growth Factor (IGF) transport and uptake by Insulin-like Growth Factor Binding Proteins (IGFBPs); Post-translational protein phosphorylation; Common Pathway of Fibrin Clot Formation		4	0	1.199	0.0120483	23.68	93.9	106.1	14.33	24.58	239.7	639.4	899.1	676.2	445.1	576.3	432.5	463.9	548.7	531.9	541.7	2198.6	1208	830.5
TRUE	High	Master Protein	A0A8W4FPA2	Y-box binding protein 1 OS=Sus scrofa OX=9823 GN=YBX1 PE=1 SV=1	0	FALSE	14.41	9	3	4	3	537	58.1	11.63	13.58	3		other membranes				ENSSSCG00000028485	YBX1	A0A8W4FPA2			0	0	1.199	0.748505	35.96	91	109	42.06	46.71	5.2	12.4	35.2	28.4	9.4	11.3	11.4	11.6	15	10	13.6	60.1	9.7	5.7
TRUE	High	Master Protein	A0A8W4FBW3	Tubulin beta chain OS=Sus scrofa OX=9823 GN=TUBB4B PE=1 SV=1	0	FALSE	185.073	71	19	69	1	466	51.6	4.89	268.52	19	cell organization and biogenesis;other biological processes	cytoskeleton;other cell component	cytoskeletal activity;other molecular function	Pf00091, Pf03953		ENSSSCG00000037046	TUBB4B	A0A8W4FBW3			0	21	1.198	0.215653	30.92	84.4	115.6	22.39	43.15	350.6	876.9	1254.4	1027.6	434.9	558.1	501.3	515.5	776.4	912.3	663.7	2970	749.3	328.7
TRUE	High	Master Protein	A0A5G2QXD8	Nucleolin OS=Sus scrofa OX=9823 GN=NCL PE=1 SV=1	0	FALSE	34.384	13	10	14	10	701	75.6	4.67	38.95	10		nucleus	nucleic acid binding activity	Pf00076		ENSSSCG00000016275	NCL	A0A5G2QXD8			0	0	1.198	0.477091	27.27	81.2	118.8	48.86	43	60.7	115.1	301.3	248.8	70.8	80.6	74.1	61.8	170.1	118.6	121.5	598.3	102.8	50.8
TRUE	High	Master Protein	A0A286ZYE7	Heterogeneous nuclear ribonucleoprotein D-like isoform a OS=Sus scrofa OX=9823 GN=HNRNPDL PE=1 SV=2	0	FALSE	7.319	4	2	3	1	420	46.4	9.57	8.23	2	other biological processes	nucleus;other cell component	nucleic acid binding activity	Pf00076		ENSSSCG00000037245	HNRNPDL	A0A286ZYE7; A0A287B2L4			0	0	1.198	0.332198	51.69	91	109	34.54	39.6	12	22.2	54.5	54.3	19.9	25.6	20.7	29.8	38.8	28.9	28.2	118	21.9	17.4
TRUE	High	Master Protein	Q29052	Inter-alpha-trypsin inhibitor heavy chain H1 OS=Sus scrofa OX=9823 GN=ITIH1 PE=2 SV=1	0	FALSE	229.827	33	23	62	2	902	100.3	7.61	253.78	23	other metabolic processes	non-structural extracellular	enzyme regulator activity	Pf00092, Pf06668, Pf08487	396963		ITIH1	O02669; Q29052; ssc:396963			0	0	1.196	0.114731	43.57	81.2	118.8	35.06	48.22	28.2	82.2	87.7	56.6	51.1	76.3	63.3	52	124.3	85	64.8	464.2	231.6	86.6
TRUE	High	Master Protein	A0A8D0MFM3	Cathepsin S OS=Sus scrofa OX=9823 GN=CTSS PE=1 SV=1	0	FALSE	6.159	11	3	3	3	304	34.5	8.24	8.29	3	protein metabolism	other cytoplasmic organelle	other molecular function	Pf00112, Pf08246		ENSSSCG00000006648; ENSSSCG00005011898	CTSS	A0A5G2Q855; A0A8D0MFM3		Burn Wound Healing	1	0	1.195	0.124595	13.27	97.3	102.7	30.31	37.74	25.6	118.9	86.8	56.9	37.3	37.2	36.6	52.3	55	48.8	111.8	204.6	44.4	44
TRUE	High	Master Protein	O97507	Coagulation factor XII OS=Sus scrofa OX=9823 GN=F12 PE=2 SV=1	0	FALSE	123.268	28	13	31	13	616	68	7.23	130.53	13	protein metabolism;other metabolic processes;stress response;other biological processes	non-structural extracellular;ER/Golgi	other molecular function	Pf00008, Pf00039, Pf00040, Pf00051, Pf00089	397474		F12	O97507; ssc:397474			0	0	1.191	0.0733891	26.12	95	105	15.32	21.47	238	608.7	860.8	608.5	390.4	513.7	583.6	505.9	564.6	545.7	551	2255	1093.7	732.5
TRUE	High	Master Protein	A0A5K1VDW0	Actin-related protein 2/3 complex subunit 5 OS=Sus scrofa OX=9823 GN=ARPC5L PE=1 SV=1	0	FALSE	6.922	7	2	2	2	303	33	8.95	6.12	2	cell organization and biogenesis;other biological processes	cytoskeleton;other cell component	cytoskeletal activity	Pf04699		ENSSSCG00000005596	ARPC5L	A0A5K1VDW0			0	0	1.189	0.532997	34.21	91.4	108.6	14.58	21.36	8.5	19.8	26.9	21.3	15.1	14.2	19	14.4	15.7	15.7	21.8	51.6	16.1	14
TRUE	High	Master Protein	A0A287AGA5	Astrocytic phosphoprotein PEA-15 OS=Sus scrofa OX=9823 GN=PEA15 PE=1 SV=1	0.001	FALSE	4.398	21	2	2	2	130	15	5.02	5.88	2	transport;signal transduction;other biological processes	other cell component		Pf01335	100152480	ENSSSCG00000032164	PEA15	A0A287AGA5; ssc:100152480			0	0	1.189	0.0656412	42.92	91.8	108.2	21.33	27.26	5.5	15.2	14.6	13.8	7	15.1	12.1	13.1	12.8	14.3	10.1	39.5	17.9	13.8
TRUE	High	Master Protein	A0A5G2Q9Z0	Inositol-1-monophosphatase OS=Sus scrofa OX=9823 GN=IMPA1 PE=3 SV=1	0	FALSE	8.111	19	4	4	4	269	29.4	5.02	7.73	4	other metabolic processes		other molecular function	Pf00459		ENSSSCG00000033791	IMPA1	A0A5G2Q9Z0			0	0	1.189	0.349871	18.3	92.6	107.4	20.61	36.73	46.6	77.5	131.6	116.7	55	81.9	69.1	62.6	103.8	83.1	70	330.4	78.1	36.6
TRUE	High	Master Protein	A0A286ZQ63	SEC14 like lipid binding 3 OS=Sus scrofa OX=9823 GN=SEC14L3 PE=1 SV=1	0	FALSE	119.969	63	19	38	19	400	46	5.81	141.35	19				Pf00650, Pf03765	100156470	ENSSSCG00000060999	SEC14L3	A0A286ZQ63; ssc:100156470			0	0	1.188	0.11326	27.46	78.4	121.6	44.43	42.54	397.1	707.2	1387.3	567.7	480.1	1426	687.1	449.3	1025.1	1087.1	783.4	3601.5	772.3	465.7
TRUE	High	Master Protein	A0A8W4F7K1	6-pyruvoyl tetrahydrobiopterin synthase OS=Sus scrofa OX=9823 GN=PTS PE=1 SV=1	0	FALSE	7.568	13	2	3	2	138	15.8	8.87	6	2	other metabolic processes		other molecular function	Pf01242		ENSSSCG00000015040	PTS	A0A8W4F7K1			0	0	1.188	0.0044303	7.37	84.6	115.4	19.56	17.4	13.8	37.8	52	30.7	20.2	22.6	20.9	17.7	29.7	30.8	34	115	38.2	22
TRUE	High	Master Protein	A0A8W4FNA3	Lamin B1 OS=Sus scrofa OX=9823 GN=LMNB1 PE=1 SV=1	0	FALSE	19.7	14	7	7	6	545	61.8	5.38	20.36	7		cytoskeleton;nucleus		Pf00038, Pf00932		ENSSSCG00000014248	LMNB1	A0A8W4FNA3			0	0	1.187	0.0558876	67.56	58.3	141.7	109.62	88.69	26.5	106.6	669.7	153.4	51.5	38.3	42.6	52.8	188.7	132	147.8	1495	135.9	48.1
TRUE	High	Master Protein	A0A8W4FAS4	Fibrinogen alpha chain OS=Sus scrofa OX=9823 GN=FGA PE=1 SV=1	0	FALSE	150.885	31	26	62	25	903	99	6.46	209.62	26	cell organization and biogenesis;stress response	non-structural extracellular	signal transduction activity or receptor binding	Pf00147, Pf08702, Pf12160		ENSSSCG00000008998	FGA	A0A8W4FAS4			0	1	1.187	0.0499267	33.35	75.8	124.2	34.61	41.57	176.3	1421.6	1359.1	1045.7	999	818.2	843.8	853.2	1570.8	1437.3	1561.2	7313.6	1101.7	1329.8
TRUE	High	Master Protein	A0A286ZQ44	Dicarbonyl and L-xylulose reductase OS=Sus scrofa OX=9823 GN=DCXR PE=4 SV=1	0	FALSE	11.341	16	3	5	2	244	25.6	7.84	15.39	3	other metabolic processes;other biological processes	cytosol;cytoskeleton;other cell component	other molecular function	Pf13561		ENSSSCG00000039873	DCXR	A0A286ZQ44	Formation of xylulose-5-phosphate		1	0	1.187	0.0844149	23.43	81.4	118.6	17.15	37.96	25.5	51.8	61.6	68.4	35.9	48.3	40.4	35	53.6	45.4	45.1	208.6	79.5	26.1
TRUE	High	Master Protein	A0A8W4FKJ9	Ig-like domain-containing protein OS=Sus scrofa OX=9823 PE=4 SV=1	0	FALSE	376.888	72	20	544	10	324	35.4	7.75	2175.53	20				Pf07654							0	7	1.185	0.258987	14.5	95.2	104.8	37.85	90.17	1261.6	3209.5	2204.5	2226.4	2668.8	2825.4	4467.6	3079.6	2271.9	1322.8	3381.9	4520.6	3317.1	3440.7
TRUE	High	Master Protein	A0A286ZRX5	SPARC like 1 OS=Sus scrofa OX=9823 GN=SPARCL1 PE=1 SV=2	0	FALSE	29.704	12	6	7	6	673	76.5	4.89	25.43	6	cell adhesion;cell organization and biogenesis	non-structural extracellular;other cell component	other molecular function	Pf07648, Pf09289, Pf10591		ENSSSCG00000009222	SPARCL1	A0A286ZRX5	Regulation of Insulin-like Growth Factor (IGF) transport and uptake by Insulin-like Growth Factor Binding Proteins (IGFBPs); Post-translational protein phosphorylation		2	0	1.185	0.128319	26.47	96.3	103.7	38.07	57.1	28.8	71.3	64.2	47.2	65.7	97.8	39.5	59.4	99.6	51.2	40.9	161.9	52.6	157.6
TRUE	High	Master Protein	M3V836	Glutathione S-transferase OS=Sus scrofa OX=9823 GN=GSTP1 PE=1 SV=1	0	FALSE	150.962	65	11	52	10	208	23.6	7.8	211.9	11	other metabolic processes	mitochondrion;nucleus	other molecular function	Pf02798, Pf14497		ENSSSCG00000032003	GSTP1	A0A287AZ91; M3V836			0	2	1.185	0.473782	34.18	86.5	113.5	28.22	44.99	361.2	572.7	818.4	918.9	485.8	1003.4	633.6	542.9	741.5	642.1	576.2	2243.6	712.9	288.4
TRUE	High	Master Protein	A0A5G2QTP8	Ig-like domain-containing protein OS=Sus scrofa OX=9823 GN=LOC110260994 PE=4 SV=1	0	FALSE	10.335	8	2	2	2	373	40.5	5.6	7.39	2	other biological processes	plasma membrane;other membranes		Pf07686, Pf13927		ENSSSCG00000024568	LOC110260994	A0A5G2QTP8			0	0	1.184	0.28947	30.45	100.6	99.4	47.2	82.41	8.5	59.4	30.6	15.8	33.3	15.9	21.4	16.4	21.5	12	68.4	56.8	20.4	15.7
TRUE	High	Master Protein	A0A4X1VC81	Dihydropyrimidinase like 2 OS=Sus scrofa OX=9823 GN=DPYSL2 PE=1 SV=1	0	FALSE	67.339	34	12	17	12	572	62.3	6.38	67.14	12		other cell component	other molecular function	Pf01979	100151886	ENSSSCG00000030130; ENSSSCG00005014365	DPYSL2	A0A286ZKK0; A0A4X1VC81; ssc:100151886			0	0	1.182	0.0542531	19.83	79.9	120.1	33.79	40.88	109.9	240.4	599.4	281.3	158.2	245.2	179.5	182.7	346.8	230.6	200.8	1506.9	299.6	184
TRUE	High	Master Protein	A0A5G2R8G1	NSFL1 cofactor p47 OS=Sus scrofa OX=9823 GN=NSFL1C PE=1 SV=2	0	FALSE	33.726	26	7	9	7	372	40.8	5.25	36.24	7	cell cycle OR cell proliferation;cell organization and biogenesis;other biological processes	ER/Golgi		Pf00789, Pf08059, Pf14555	100513186	ENSSSCG00000007187	NSFL1C	A0A5G2R8G1	RHOH GTPase cycle		1	0	1.181	0.142381	26.51	92.5	107.5	17.29	51.33	34.5	65	103.8	76.8	53.2	61.9	58	39.3	72.5	69.8	60.4	314.9	85.3	58.4
TRUE	High	Master Protein	C3S7K5	Protein S100 OS=Sus scrofa OX=9823 GN=S100A8 PE=1 SV=1	0	FALSE	50.048	79	6	14	6	89	10.4	5.11	52.51	6	cell adhesion;other metabolic processes;stress response;transport;developmental processes;other biological processes	non-structural extracellular;cytosol;cytoskeleton	other molecular function	Pf01023	100127488	ENSSSCG00000006590; ENSSSCG00005017495	S100A8	A0A4X1VVF8; C3S7K5; K7GQW2; ssc:100127488	Regulation of TLR by endogenous ligand; Neutrophil degranulation; RHO GTPases Activate NADPH Oxidases; Metal sequestration by antimicrobial proteins	Burn Wound Healing	5	0	1.181	0.11317	42	84	116	86.24	89.02	59.2	1245.3	615.7	150.9	232.1	147.9	143.6	210.6	361.5	129.9	1414.4	944.4	146.2	279.3
TRUE	High	Master Protein	F1RK01	Carboxypeptidase B2 OS=Sus scrofa OX=9823 GN=CPB2 PE=1 SV=3	0	FALSE	41.197	22	8	9	8	423	48.6	7.28	34.46	8	protein metabolism;other biological processes	non-structural extracellular	other molecular function	Pf00246, Pf02244	100155038	ENSSSCG00000009413; ENSSSCG00005030780	CPB2	A0A4X1SEJ1; F1RK01; ssc:100155038	Regulation of Complement cascade		1	0	1.18	0.109607	33.58	91.9	108.1	7.59	23.78	171.4	386.4	434.8	351.3	232	300.9	280.6	264.6	332.1	399.2	358.7	1193.8	582.5	342.7
TRUE	High	Master Protein	A0A5K1U589	E1 ubiquitin-activating enzyme OS=Sus scrofa OX=9823 GN=UBA1 PE=1 SV=2	0	FALSE	92.422	23	18	26	18	1081	120.1	5.95	90.61	18	protein metabolism;other metabolic processes;stress response	other membranes;cytosol;mitochondrion;ER/Golgi;nucleus;other cytoplasmic organelle;other cell component	other molecular function	Pf00899, Pf09358, Pf10585, Pf16190, Pf16191		ENSSSCG00000012270	UBA1	A0A5K1U589	Antigen processing: Ubiquitination & Proteasome degradation; Synthesis of active ubiquitin: roles of E1 and E2 enzymes		2	0	1.179	0.238107	32.6	89.1	110.9	21.99	36.99	133.6	253.7	401.2	352.1	143.7	233.4	202.5	187.8	313.6	261.4	243	889.5	268.1	134.3
TRUE	High	Master Protein	F1RI39	Actinin alpha 4 OS=Sus scrofa OX=9823 GN=ACTN4 PE=1 SV=3	0	FALSE	104.332	31	21	30	14	933	107.2	5.39	102.77	21	transport;signal transduction;other biological processes	cytoskeleton;nucleus;other cell component	cytoskeletal activity;nucleic acid binding activity;other molecular function	Pf00307, Pf00435, Pf08726, Pf13833	100517284	ENSSSCG00000002965	ACTN4	F1RI39; ssc:100517284	Platelet degranulation		1	7	1.176	0.261537	31.57	84.7	115.3	40.23	36.99	211.6	551.1	1299.5	483.3	307.1	315	298.6	356.9	576.9	393.2	509.8	2422.5	420.5	224.4
TRUE	High	Master Protein	A0A8D0SV67	RAN binding protein 1 OS=Sus scrofa OX=9823 GN=RANBP1 PE=1 SV=1	0	FALSE	7.901	12	2	3	2	206	23.8	5.07	10.11	2	cell cycle OR cell proliferation;cell organization and biogenesis;transport;other biological processes	cytosol;cytoskeleton		Pf00638		ENSSSCG00000038308; ENSSSCG00005000856	RANBP1	A0A8D0SV67; F1RHM8			0	0	1.176	0.432692	31.96	102.6	97.4	31.72	34.36	3.8	8.5	16.1	16.1	6.3	12.7	9.9	6.8	10.8	7.8	10.3	35.6	10.1	6.6
TRUE	High	Master Protein	F1SJB5	Annexin OS=Sus scrofa OX=9823 GN=ANXA1 PE=1 SV=3	0	FALSE	171.207	65	20	52	20	346	38.7	6.81	183.96	20	cell-cell signaling;cell organization and biogenesis;stress response;transport;developmental processes;signal transduction;other biological processes	non-structural extracellular;plasma membrane;other membranes;cytosol;cytoskeleton;nucleus;other cytoplasmic organelle;other cell component	enzyme regulator activity;other molecular function	Pf00191		ENSSSCG00000005267	ANXA1	F1SJB5	G alpha (q) signalling events		1	0	1.176	0.360075	60.93	86.4	113.6	31.74	48.04	360.1	1821.6	1505.1	943.1	585.5	941.6	624.9	693.6	1333.5	899.8	1785.8	3327.9	640.6	460.6
TRUE	High	Master Protein	F1SI88	Beta-hexosaminidase OS=Sus scrofa OX=9823 GN=HEXA PE=1 SV=2	0.001	FALSE	4.596	4	2	2	2	516	59.1	6.01	6.06	2	other metabolic processes	other cytoplasmic organelle	other molecular function	Pf00728, Pf14845		ENSSSCG00000001927	HEXA	F1SI88			0	0	1.176	0.0814292	20.32	85	115	26.81	53.09	6.9	25.3	20.6	15.7	16.1	12.2	11.1	15.6	24.9	8.6	23.4	39.3	62.8	18.8
TRUE	High	Master Protein	K7GQL2	Coagulation factor XIII A chain OS=Sus scrofa OX=9823 GN=F13A1 PE=1 SV=1	0	FALSE	30.751	10	6	8	6	735	83.3	6.4	27.78	6			other molecular function	Pf00868, Pf00927, Pf01841	100153504	ENSSSCG00000024310; ENSSSCG00005032964	F13A1	A0A4X1SKE4; K7GQL2; ssc:100153504			0	0	1.175	0.305053	15.68	92	108	71.43	74.79	25.2	135.9	469.5	119.4	70.4	50.6	95.1	83.6	141.9	48.2	125.6	707.4	197.1	84
TRUE	High	Master Protein	A0A287B5Y6	Lipopolysaccharide-binding protein OS=Sus scrofa OX=9823 GN=LBP PE=1 SV=3	0	FALSE	29.008	8	3	5	3	600	65.8	8.37	23.47	3	stress response;transport;signal transduction;other biological processes	non-structural extracellular;other cell component	other molecular function	Pf01273, Pf02886		ENSSSCG00000028758	LBP	A0A287B5Y6	Regulation of TLR by endogenous ligand; Transfer of LPS from LBP carrier to CD14		3	0	1.173	0.762344	41.04	92.3	107.7	99.37	50.19	7.7	209.3	39.4	20.4	29.9	28.7	31.1	37.4	47.6	11.3	67	86.9	37.3	22.3
TRUE	High	Master Protein	A1XQU1	Proteasome subunit beta type-7 OS=Sus scrofa OX=9823 GN=PSMB7 PE=2 SV=2	0	FALSE	6.387	8	2	3	2	277	30	7.3	8.78	2	protein metabolism;other metabolic processes	cytosol;nucleus;other cell component	other molecular function	Pf00227, Pf12465	100037992	ENSSSCG00000005590; ENSSSCG00005019410; ENSSSCG00015038634; ENSSSCG00025032983; ENSSSCG00030045812; ENSSSCG00035075860; ENSSSCG00040003399; ENSSSCG00045033321; ENSSSCG00050043910; ENSSSCG00055028272; ENSSSCG00060077220; ENSSSCG00065022341; ENSSSCG00070016952	PSMB7	A1XQU1; A2BD06; ssc:100037992	Neutrophil degranulation; Downstream TCR signaling; Antigen processing: Ubiquitination & Proteasome degradation; FCERI mediated NF-kB activation; Interleukin-1 signaling; Neddylation; Ub-specific processing proteases; Regulation of RUNX3 expression and activity; Cdc20:Phospho-APC/C mediated degradation of Cyclin A; Separation of Sister Chromatids; Assembly of the pre-replicative complex; Orc1 rem…		49	0	1.172	0.254336	38.41	87.9	112.1	44.5	30.26	11.2	17.3	58.9	29.8	11.1	18.8	10.4	16	21.1	19.7	18.9	96.2	27.6	9
TRUE	High	Master Protein	P67776	Serine/threonine-protein phosphatase 2A catalytic subunit alpha isoform OS=Sus scrofa OX=9823 GN=PPP2CA PE=2 SV=1	0	FALSE	15.969	16	3	4	1	309	35.6	5.54	16.72	3	cell cycle OR cell proliferation;protein metabolism;other metabolic processes;other biological processes	plasma membrane;other membranes;cytosol;cytoskeleton;nucleus;other cell component	signal transduction activity or receptor binding;other molecular function	Pf00149	397656	ENSSSCG00000014298; ENSSSCG00015024027; ENSSSCG00025049272; ENSSSCG00030005027; ENSSSCG00035052570; ENSSSCG00040058228; ENSSSCG00045014363; ENSSSCG00050073394; ENSSSCG00055010854; ENSSSCG00060045924; ENSSSCG00065054140; ENSSSCG00070020508	PPP2CA	P05323; P13197; P67776; ssc:397656	Negative regulation of MAPK pathway; Initiation of Nuclear Envelope (NE) Reformation; PI5P, PP2A and IER3 Regulate PI3K/AKT Signaling; Regulation of TP53 Degradation; Amplification of signal from unattached kinetochores via a MAD2 inhibitory signal; Separation of Sister Chromatids; Resolution of Sister Chromatid Cohesion; RHO GTPases Activate Formins; EML4 and NUDC in mitotic spindle formation; P…		25	0	1.172	0.184437	27.32	92.1	107.9	39.76	44.9	4.5	15.4	19.5	20.2	4.8	12.6	10	11.1	22.4	11.8	14.2	50.9	11.7	5.8
TRUE	High	Master Protein	F1RN71	Bleomycin hydrolase OS=Sus scrofa OX=9823 GN=BLMH PE=1 SV=5	0	FALSE	7.615	6	3	4	3	441	51	6.39	11.48	3	protein metabolism;other metabolic processes;other biological processes	other cell component	other molecular function	Pf03051		ENSSSCG00000017796	BLMH	F1RN71	Antigen processing: Ubiquitination & Proteasome degradation		1	0	1.171	0.503797	31.13	99.6	100.4	21.81	30.08	74.1	118	183.6	82.8	85.9	98.2	82.4	150.3	116.1	180.2	108.7	283.9	131.9	73.2
TRUE	High	Master Protein	A0A4X1UDL5	Nuclear transport factor 2 OS=Sus scrofa OX=9823 GN=NUTF2 PE=1 SV=1	0	FALSE	8.317	29	2	3	2	103	11.9	5.64	11.61	2	transport	cytosol;nucleus	other molecular function	Pf02136		ENSSSCG00000030295; ENSSSCG00005009761	NUTF2	A0A287A021; A0A4X1UDL5			0	0	1.17	0.166552	35.59	95.6	104.4	20.21	26.05	17.9	42.6	68.5	52.9	28.2	47	34.4	31.8	45.6	38.9	40.6	150.7	51.9	26.5
TRUE	High	Master Protein	A0A287ANG4	Mucin 5AC, oligomeric mucus/gel-forming OS=Sus scrofa OX=9823 GN=MUC5AC PE=1 SV=2	0	FALSE	463.28	30	53	132	1	3330	352	5.87	521.07	53		non-structural extracellular;extracellular matrix		Pf00094, Pf01826, Pf08742, Pf13330		ENSSSCG00000033382	MUC5AC	A0A287ANG4			0	0	1.17	0.364044	39.94	101.6	98.4	49.04	77.83	10.1	63.2	27.7	15.4	33.8	14.6	16.9	19.7	33.4	16.3	78.3	44.5	11.4	12.6
TRUE	High	Master Protein	A0A5G2RAG0	N-acyl-aliphatic-L-amino acid amidohydrolase OS=Sus scrofa OX=9823 GN=ACY1 PE=1 SV=1	0	FALSE	12.005	14	3	3	3	437	48.3	6.05	11.05	3	other metabolic processes	other cell component	other molecular function	Pf01546, Pf07687		ENSSSCG00000023325	ACY1	A0A5G2RAG0			0	0	1.169	0.0894456	38.59	82	118	29.15	23.56	3.5	7.4	18.2	10.1	9	6.5	10	7.1	11.5	11.9	7.4	35.3	9.8	9.6
TRUE	High	Master Protein	F1RGR9	Mucin 1, cell surface associated OS=Sus scrofa OX=9823 GN=MUC1 PE=1 SV=2	0	FALSE	16.827	5	2	3	2	638	63.3	8.44	15.17	2		plasma membrane;other membranes		Pf01390		ENSSSCG00000006525	MUC1	F1RGR9	Termination of O-glycan biosynthesis		2	0	1.166	0.839063	14.77	122.6	77.4	46.12	52.07	10.8	45	74.9	45.7	20.9	15.8	8.9	43.8	34.2	18.9	41.7	106	27.8	15.6
TRUE	High	Master Protein	A0A5G2RDD7	Protein disulfide-isomerase OS=Sus scrofa OX=9823 GN=P4HB PE=3 SV=2	0	FALSE	28.551	13	7	9	7	622	68.7	5.38	31.49	7	protein metabolism;other metabolic processes;stress response;transport;other biological processes	plasma membrane;other membranes;cytosol;cytoskeleton;ER/Golgi;other cell component	signal transduction activity or receptor binding;cytoskeletal activity;other molecular function	Pf00085, Pf13848		ENSSSCG00000039148	P4HB	A0A5G2RDD7	Regulation of Insulin-like Growth Factor (IGF) transport and uptake by Insulin-like Growth Factor Binding Proteins (IGFBPs); Post-translational protein phosphorylation; Collagen biosynthesis and modifying enzymes; Detoxification of Reactive Oxygen Species; Hedgehog ligand biogenesis; Interleukin-12 signaling; Chylomicron assembly; VLDL assembly; Insulin processing; Interleukin-23 signaling; LDL r…		11	0	1.166	0.117255	40.01	90	110	24.89	37.73	71	135	263.7	126.4	76.7	95.2	100.2	84.1	136.5	90.7	179.5	578.2	146	66.3
TRUE	High	Master Protein	A0A8W4FGU2	Poly(A) binding protein cytoplasmic 1 OS=Sus scrofa OX=9823 GN=PABPC1 PE=1 SV=1	0	FALSE	12.29	7	4	5	4	590	65.1	9.36	14	4			nucleic acid binding activity	Pf00076, Pf00658		ENSSSCG00000006063	PABPC1	A0A8W4FGU2			0	0	1.166	0.594245	39.78	93.1	106.9	39.12	37.1	22.4	50.7	135.6	96.9	41	44	32.5	41.9	65.3	49.7	46.5	250.6	50.1	27.4
TRUE	High	Master Protein	A0A8D1VQK7	ST13 Hsp70 interacting protein OS=Sus scrofa OX=9823 GN=ST13 PE=1 SV=1	0	FALSE	25.264	15	5	11	5	374	41.9	5.44	33.66	5	other biological processes	cytosol	other molecular function	Pf13181, Pf17830, Pf18253		ENSSSCG00000000071; ENSSSCG00005004607	ST13	A0A8D1VQK7; F1SRB9	Regulation of HSF1-mediated heat shock response		1	0	1.166	0.746115	23.76	92.8	107.2	30.59	33.04	85.5	152.5	356.7	302.2	136.2	138.5	132.8	124	185.3	154.8	142.8	767.8	166.2	90.1
TRUE	High	Master Protein	A0A5G2QE74	RAB11A, member RAS onco family OS=Sus scrofa OX=9823 GN=RAB11A PE=4 SV=2	0	FALSE	13.758	27	4	4	4	154	17.5	8.34	11.49	4			other molecular function	Pf00071		ENSSSCG00000032312	RAB11A	A0A5G2QE74			0	0	1.164	0.228776	37.57	91.4	108.6	21.42	33.06	28.5	82	118.7	85.2	53.4	51.5	51.3	69.9	93.5	68.7	75.1	271.3	77.8	42.8
TRUE	High	Master Protein	A0A286ZS31	6-phosphogluconolactonase OS=Sus scrofa OX=9823 GN=PGLS PE=1 SV=3	0	FALSE	8.79	16	2	3	2	267	28.2	6.77	10.3	2	other metabolic processes	cytosol	other molecular function	Pf01182		ENSSSCG00000013878	PGLS	A0A286ZS31	Pentose phosphate pathway		1	0	1.164	0.376303	43.16	91.2	108.8	25.04	28.62	8.3	25.5	33.9	30.8	12.8	16.7	19.1	17.5	28.4	20.9	17.5	74.2	23.9	11.7
TRUE	High	Master Protein	A0A287BFJ2	Clathrin light chain OS=Sus scrofa OX=9823 GN=CLTA PE=3 SV=1	0	FALSE	12.662	13	2	3	2	212	23.2	4.53	11.28	2	transport	plasma membrane;other membranes;ER/Golgi	other molecular function	Pf01086		ENSSSCG00000037131	CLTA	A0A287BFJ2			0	0	1.163	0.552797	34.09	97.7	102.3	35.35	40.15	12.6	18	44.2	52.5	17.4	23.8	26.5	22.9	35.5	18.5	21.2	101	22.4	17.7
TRUE	High	Master Protein	F1SCF0	Alpha-1-antitrypsin OS=Sus scrofa OX=9823 GN=SERPINA1 PE=3 SV=2	0	FALSE	154.255	49	19	79	1	420	46.9	5.85	279.27	19		non-structural extracellular	enzyme regulator activity	Pf00079		ENSSSCG00000038515	SERPINA1	F1SCF0			0	0	1.163	0.150417	30.35	83.6	116.4	77.56	87.17	14.1	34.9	200.4	34.6	122.8	25.2	17.7	124.5	98.7	24.6	25.9	540.2	55.1	195.4
TRUE	High	Master Protein	B3SP85	Gamma-interferon-inducible-lysosomal thiol reductase OS=Sus scrofa OX=9823 GN=IFI30 PE=2 SV=1	0	FALSE	10.82	11	2	3	2	246	27.6	5.08	10.4	2	other biological processes	non-structural extracellular;cytosol;other cytoplasmic organelle;other cell component	other molecular function	Pf03227	100174943	ENSSSCG00000013901	IFI30	B3SP85; ssc:100174943	MHC class II antigen presentation		1	0	1.163	0.106388	11.69	82.9	117.1	22.82	51.69	9	31.1	40.5	24.5	15.7	16.6	13.9	14.7	22.3	15.7	26.2	75.3	32.5	21.1
TRUE	High	Master Protein	Q06AU6	Ras-related protein Rab-5A OS=Sus scrofa OX=9823 GN=RAB5A PE=2 SV=1	0	FALSE	5.406	15	2	2	2	215	23.7	8.06	5.35	2	cell-cell signaling;cell organization and biogenesis;transport;signal transduction;other biological processes	plasma membrane;other membranes;cytosol;cytoskeleton;nucleus;other cytoplasmic organelle;other cell component	other molecular function	Pf00071	100144499	ENSSSCG00000037653; ENSSSCG00005018519; ENSSSCG00015044242; ENSSSCG00025036983; ENSSSCG00030044728; ENSSSCG00035060479; ENSSSCG00040000960; ENSSSCG00045015326; ENSSSCG00050006145; ENSSSCG00055006953; ENSSSCG00060055677; ENSSSCG00065048005; ENSSSCG00070018368	RAB5A	Q06AU6; ssc:100144499	RAB GEFs exchange GTP for GDP on RABs; Clathrin-mediated endocytosis; TBC/RABGAPs; Factors involved in megakaryocyte development and platelet production		4	0	1.162	0.299366	16.85	92.5	107.5	27.67	25.89	4.1	13.5	11.7	14.1	7.5	5.4	10	6.6	12.3	7.6	10.7	23.8	10.1	9.9
TRUE	High	Master Protein	A0A4X1UZH9	Tyrosine-protein phosphatase non-receptor type OS=Sus scrofa OX=9823 GN=PTPN6 PE=1 SV=1	0	FALSE	13.403	9	4	5	4	597	67.5	8.29	16.87	4	cell adhesion;cell cycle OR cell proliferation;other metabolic processes;stress response;developmental processes;signal transduction;other biological processes	plasma membrane;other membranes;nucleus;other cell component	other molecular function	Pf00017, Pf00102	100171389	ENSSSCG00000025537; ENSSSCG00005025509	PTPN6	A0A480TLF2; A0A4X1UZH9	CD22 mediated BCR regulation; Antigen activates B Cell Receptor (BCR) leading to generation of second messengers; Neutrophil degranulation; Regulation of IFNA/IFNB signaling; PD-1 signaling; Interferon gamma signaling; Interleukin receptor SHC signaling; GPVI-mediated activation cascade; Regulation of KIT signaling; Platelet sensitization by LDL; PECAM1 interactions; Signaling by ALK		13	0	1.162	0.25945	34.83	95.1	104.9	21.46	21.05	8.8	32.6	33.5	21.7	14.8	12.4	13.3	19.7	20.5	15.9	21.7	73.2	21.2	12.8
TRUE	High	Master Protein	A0A4X1W0H8	Tropomyosin 3 OS=Sus scrofa OX=9823 GN=TPM3 PE=1 SV=1	0	FALSE	65.544	35	9	19	6	248	28.9	4.75	71.31	9		cytoskeleton	cytoskeletal activity	Pf00261	414388	ENSSSCG00000006556; ENSSSCG00005011075	TPM3	A0A4X1W0H8; F1RGK5			0	0	1.161	0.137004	40.58	90.3	109.7	42.4	40.28	80	216.2	504.1	258.7	119.5	166.4	129.8	166.6	364.2	184.2	194.8	1100.8	185.1	111.1
TRUE	High	Master Protein	A0A8D0WJW0	Afamin OS=Sus scrofa OX=9823 GN=AFM PE=1 SV=1	0	FALSE	134.583	45	24	41	24	612	70.3	5.49	143.81	24		non-structural extracellular	other molecular function	Pf00273		ENSSSCG00000008950; ENSSSCG00005041201	AFM	A0A5G2RID3; A0A8D0WJW0			0	0	1.16	0.0861312	24.39	98.3	101.7	14.5	23.01	392.4	908.9	1447.2	1140.8	732.6	807.5	812.8	811.3	944.1	721.4	864.2	3155	1763.5	1259.6
TRUE	High	Master Protein	F1S3Q9	Vanin 2 OS=Sus scrofa OX=9823 GN=VNN2 PE=3 SV=3	0	FALSE	5.327	12	2	2	2	299	33.5	8.32	7.42	2	other metabolic processes		other molecular function	Pf00795, Pf19018		ENSSSCG00000004179	VNN2	F1S3Q9			0	0	1.159	0.0517126	14.65	89.9	110.1	33.38	36.33	5.9	31	18.8	10.8	10.2	10.7	14.8	16.6	20	12.9	26.5	44.4	12.7	9.4
TRUE	High	Master Protein	C0LZL0	Fascin OS=Sus scrofa OX=9823 GN=FSCN1 PE=1 SV=1	0	FALSE	8.993	7	2	2	2	493	54.6	6.48	8.47	2	cell organization and biogenesis;other biological processes	plasma membrane;other membranes;cytosol;cytoskeleton;other cell component	cytoskeletal activity;other molecular function	Pf06268	100286741	ENSSSCG00000007586	FSCN1	C0LZL0; F1RFN9; I3LKF3; ssc:100286741			0	0	1.159	0.319626	44.02	98.1	101.9	35.18	84.83	6.5	10.8	18.2	11.1	4.7	11.6	10.6	11.1	20.3	11.3	12.1	52.3	8.2	6.7
TRUE	High	Master Protein	A0A4X1T8S9	VHL binding protein 1 OS=Sus scrofa OX=9823 GN=VBP1 PE=1 SV=1	0	FALSE	14.78	16	4	4	4	234	26.5	8.66	13.37	4	protein metabolism;other metabolic processes;other biological processes	cytosol;other cell component	other molecular function	Pf02996		ENSSSCG00000012811; ENSSSCG00005006372	VBP1	A0A4X1T8S9; K7GNY9			0	0	1.158	0.375201	26.62	100.2	99.8	19.46	32.66	33.6	55	92	74.5	33.8	47.7	41.3	40	60.5	63.6	50.1	208.7	55.2	29.5
TRUE	High	Master Protein	I3L893	Rab GDP dissociation inhibitor OS=Sus scrofa OX=9823 GN=GDI1 PE=1 SV=2	0	FALSE	53.515	46	14	18	9	425	48.1	5.4	67.12	14	transport;signal transduction	other cell component	enzyme regulator activity	Pf00996		ENSSSCG00000030421	GDI1	I3L893			0	0	1.158	0.251826	46.33	99.6	100.4	18.75	37.48	42.1	68.2	125.3	90.1	47.8	74.3	68.4	66.9	95.1	82.5	62.1	307.7	70.9	43.2
TRUE	High	Master Protein	F2Z5J1	26S protease regulatory subunit 4 OS=Sus scrofa OX=9823 GN=PSMC1 PE=1 SV=1	0	FALSE	5.216	6	2	2	2	440	49.2	6.21	6.95	2	protein metabolism;other metabolic processes;other biological processes	other membranes;cytosol;nucleus;other cell component	other molecular function	Pf00004, Pf16450, Pf17862	100155274	ENSSSCG00000002433	PSMC1	F2Z5J1; ssc:100155274	FCERI mediated NF-kB activation; Interleukin-1 signaling; Antigen processing: Ubiquitination & Proteasome degradation; Downstream TCR signaling; Neddylation; Ub-specific processing proteases; Regulation of RUNX3 expression and activity; Cdc20:Phospho-APC/C mediated degradation of Cyclin A; Separation of Sister Chromatids; Assembly of the pre-replicative complex; Orc1 removal from chromatin; ABC-f…		49	0	1.157	0.574052	60	94.1	105.9	33.48	33.52	4.5	10.4	21.5	10.4	5.1	9.6	8.7	5.9	14.1	11.7	10.6	32.9	8.2	6.7
TRUE	High	Master Protein	A0A8W4FC46	Protein disulfide-isomerase A6 OS=Sus scrofa OX=9823 GN=PDIA6 PE=1 SV=1	0	FALSE	28.065	21	7	7	7	434	47.5	5.15	24.55	7		ER/Golgi;other cell component	other molecular function	Pf00085		ENSSSCG00000008633	PDIA6	A0A8W4FC46			0	0	1.155	0.323629	43.14	88.8	111.2	36.56	47.17	32.2	59	181.3	116.4	59.7	54.1	71.8	51.9	105.8	55.8	69.2	358	68.6	46.3
TRUE	High	Master Protein	A0A8W4FN05	Prostaglandin reductase 2 OS=Sus scrofa OX=9823 GN=PTGR2 PE=1 SV=1	0	FALSE	9.353	11	3	3	3	331	36.4	6.16	9.38	3	other metabolic processes	other cell component	other molecular function	Pf00107, Pf16884		ENSSSCG00000002351	PTGR2	A0A8W4FN05			0	0	1.152	0.192495	60.74	85.5	114.5	31.59	61.26	5	10.5	24.8	13.5	10.2	15.8	12.1	13.5	21.4	16.8	9.2	75.7	17.8	4.6
TRUE	High	Master Protein	A5GHK3	Prefoldin subunit 4 OS=Sus scrofa OX=9823 GN=PFDN4 PE=1 SV=1	0	FALSE	8.167	20	2	2	2	134	15.3	4.55	8.5	2	protein metabolism;other metabolic processes	other cell component	other molecular function	Pf01920	100144532	ENSSSCG00000007487; ENSSSCG00005001059	PFDN4	A0A4X1UNU8; A5GHK3; ssc:100144532			0	0	1.151	0.533447	10.93	94	106	28.94	33.28	17.2	28.7	60.1	54.1	19.2	24.5	26.1	23.9	33.1	29.1	27.9	128.1	27	17.6
TRUE	High	Master Protein	Q6S4N2	Heat shock 70 kDa protein 1B OS=Sus scrofa OX=9823 GN=HSPA1B PE=2 SV=1	0	FALSE	79.009	23	13	37	8	641	70.1	5.82	115.92	13	protein metabolism;other metabolic processes;other biological processes	cytoskeleton;nucleus;other cell component	other molecular function	Pf00012	396648	ENSSSCG00005041223	HSPA1B	Q6S4N2; ssc:396648	AUF1 (hnRNP D0) binds and destabilizes mRNA; PKR-mediated signaling; HSP90 chaperone cycle for steroid hormone receptors (SHR) in the presence of ligand; Neutrophil degranulation; Regulation of HSF1-mediated heat shock response; Attenuation phase		7	0	1.15	0.188206	33.16	90.2	109.8	21.27	32.28	165.3	284.5	437.3	453.6	217.7	284.7	238.3	205.2	348.2	301.9	314.9	945.5	389.8	182.1
TRUE	High	Master Protein	A0A287AW32	Heterogeneous nuclear ribonucleoproteins A2/B1 OS=Sus scrofa OX=9823 GN=HNRNPA2B1 PE=1 SV=1	0	FALSE	26.41	22	7	7	7	361	38.4	9.07	24.35	7	transport;other biological processes	nucleus	nucleic acid binding activity	Pf00076, Pf11627		ENSSSCG00000036350	HNRNPA2B1	A0A287AW32	mRNA Splicing - Major Pathway; Processing of Capped Intron-Containing Pre-mRNA		2	0	1.148	0.496633	42.39	87.1	112.9	36.04	24.16	10.7	26.6	49.9	30.9	20.9	19.4	20.4	31.5	50.2	28.7	35.7	107.7	29	16
TRUE	High	Master Protein	I3LR43	Peptidase D OS=Sus scrofa OX=9823 GN=PEPD PE=1 SV=2	0	FALSE	29.067	21	7	13	1	444	49.5	5.97	39.78	7			other molecular function	Pf00557, Pf05195		ENSSSCG00000002868	PEPD	I3LR43			0	3	1.147	0.136633	13.4	90.5	109.5	20.78	27.11	24.3	61.7	115.5	73.7	44.3	51.9	52.3	48.5	66.2	52.1	60.7	233.4	69.6	38.5
TRUE	High	Master Protein	F1S814	Phosphoglucomutase 1 OS=Sus scrofa OX=9823 GN=PGM1 PE=1 SV=5	0	FALSE	15.498	12	5	5	5	593	64.9	7.72	16.14	5	other metabolic processes		other molecular function	Pf02878, Pf02879, Pf02880		ENSSSCG00000003812	PGM1	F1S814			0	0	1.146	0.163948	24.58	92.1	107.9	20.7	20.93	30.2	54.1	70.6	66.7	31.2	44.3	41.4	41.5	70.5	51.1	49.9	181.6	66.2	40.6
TRUE	High	Master Protein	A0A4X1VPT2	Elastase, neutrophil expressed OS=Sus scrofa OX=9823 GN=ELANE PE=1 SV=1	0	FALSE	32.849	31	5	8	5	271	29.1	10.52	36.06	5	protein metabolism;other metabolic processes;stress response;transport;other biological processes	non-structural extracellular;other cell component	other molecular function	Pf00089		ENSSSCG00000029130; ENSSSCG00005018328	ELANE	A0A4X1VPT2; I3LK80	Neutrophil degranulation; Regulation of Complement cascade; Antimicrobial peptides; Activation of Matrix Metalloproteinases; Pyroptosis		6	0	1.145	0.136531	50.84	58.5	141.5	82.45	82.69	18.8	228.8	62.9	34.7	105.5	28.7	24.4	32.8	79.4	27.8	276.7	135.4	34.2	80.2
TRUE	High	Master Protein	A0A287A4Q2	Uncharacterized protein OS=Sus scrofa OX=9823 PE=1 SV=3	0	FALSE	38.304	31	8	9	3	1499	160.6	5.78	36.05	8											0	0	1.144	0.0948023	33.91	84.5	115.5	26.3	42.9	33.8	43	96.8	63.6	34.2	38.3	35.4	33.1	61.8	58	38.5	297.8	60.8	28.1
TRUE	High	Master Protein	F1SD24	BPTI/Kunitz inhibitor domain-containing protein OS=Sus scrofa OX=9823 GN=PTI PE=4 SV=2	0	FALSE	14.4	23	2	4	2	97	10.7	7.94	14.76	2			enzyme regulator activity	Pf00014	100156830	ENSSSCG00000062723	PTI	F1SD24; ssc:100156830			0	0	1.143	0.767313	58.78	93.7	106.3	83.12	89.78	7.7	165.9	24.6	21.6	79.2	22.7	18	56.8	66.8	31.9	149.1	73.8	11.4	27.2
TRUE	High	Master Protein	A0A287B135	Peptidyl-glycine alpha-amidating monooxygenase isoform X20 OS=Sus scrofa OX=9823 GN=PAM PE=3 SV=1	0	FALSE	13.201	7	5	5	5	779	86.7	6.02	13.11	5	other metabolic processes	other membranes;ER/Golgi	other molecular function	Pf01082, Pf01436, Pf03712		ENSSSCG00000014184	PAM	A0A287B135			0	0	1.142	0.245613	10.03	92.7	107.3	29.72	35.69	32.2	135.9	73.4	51.1	47.6	47.6	47.7	61.4	58.9	58.9	113.7	157.6	36.6	86.3
TRUE	High	Master Protein	A0A4X1TTH9	Phosphatidylethanolamine-binding protein 1 OS=Sus scrofa OX=9823 GN=PEBP1 PE=1 SV=1	0	FALSE	53.43	71	9	17	9	187	21	7.49	66.9	9				Pf01161	100518336	ENSSSCG00000009851; ENSSSCG00005009001	PEBP1	A0A4X1TTH9; F1RKG8; ssc:100518336	Negative regulation of MAPK pathway; MAP2K and MAPK activation		2	0	1.141	0.161149	42.61	89.8	110.2	22.37	46.78	360.3	555.2	705.8	619	374.2	689.6	624.6	461.7	732.7	616.8	556.5	2091	618.4	307.1
TRUE	High	Master Protein	O97763	NPC intracellular cholesterol transporter 2 OS=Sus scrofa OX=9823 GN=NPC2 PE=1 SV=1	0	FALSE	90.656	66	10	37	10	149	16.3	6.87	144.99	10	other metabolic processes;transport	non-structural extracellular;ER/Golgi;other cytoplasmic organelle	other molecular function	Pf02221	397410	ENSSSCG00000002366; ENSSSCG00005040002; ENSSSCG00015079034; ENSSSCG00025011176; ENSSSCG00030031683; ENSSSCG00035011913; ENSSSCG00040057371; ENSSSCG00045034006; ENSSSCG00050069000; ENSSSCG00055000690; ENSSSCG00060007744; ENSSSCG00065024849; ENSSSCG00070009444	NPC2	O97763; ssc:397410	Neutrophil degranulation; LDL clearance		2	0	1.14	0.806403	17.37	96.5	103.5	24.12	27.43	656.2	990.2	1360.3	640.3	555.5	715.3	758.8	466.2	757.4	551.4	1087.5	2916.3	772.4	803.6
TRUE	High	Master Protein	A0A5G2R920	Protein S OS=Sus scrofa OX=9823 GN=PROS1 PE=1 SV=1	0	FALSE	67.074	25	12	20	12	661	73.3	5.26	74.8	12		non-structural extracellular	other molecular function	Pf00008, Pf00054, Pf00594, Pf07645, Pf14670		ENSSSCG00000025463	PROS1	A0A5G2R920			0	0	1.138	0.328607	16.68	99.7	100.3	18.27	35.02	148	240.8	379.3	267.7	183	175.2	200.5	146.2	162.8	237.5	217.5	641.8	502.4	312.9
TRUE	High	Master Protein	I6L6E1	Aldehyde dehydrogenase OS=Sus scrofa OX=9823 GN=ALDH3B1 PE=1 SV=3	0	FALSE	31.864	25	7	7	7	481	53	7.99	30.02	7	other metabolic processes	other cell component	other molecular function	Pf00171		ENSSSCG00000028501	ALDH3B1	A0A0K1TR47; I6L6E1	Neutrophil degranulation; Sphingolipid catabolism		2	0	1.138	0.26279	49.11	84.4	115.6	24.91	70.88	73.1	260.2	234.7	162.1	88.1	118.7	114.2	134.2	213.1	233.5	194.4	668.2	212.7	59.6
TRUE	High	Master Protein	A0A286ZVY0	Methanethiol oxidase OS=Sus scrofa OX=9823 GN=SELENBP1 PE=1 SV=3	0	FALSE	26.907	14	7	7	7	446	49.7	6.64	26.31	7	transport	other membranes;cytosol;nucleus	other molecular function	Pf05694		ENSSSCG00000006624	SELENBP1	A0A286ZVY0			0	0	1.137	0.300429	56.92	93.6	106.4	40.6	57.41	107.9	91.2	183.9	117.8	82.6	229.7	114.1	89.4	147.1	254.7	87	393.1	120.9	52.4
TRUE	High	Master Protein	A0A8D1APX5	C1q domain-containing protein OS=Sus scrofa OX=9823 GN=LOC110258309 PE=4 SV=1	0	FALSE	32.087	44	7	17	7	189	20.4	7.74	54.72	7				Pf00386		ENSSSCG00000035336; ENSSSCG00005017862	LOC110258309	A0A287BRF1; A0A8D1APX5			0	0	1.137	0.0969977	36.55	93.6	106.4	21.63	39.19	56.7	182.4	205	134.6	94.4	117.4	139.7	128.8	193.9	133.3	143.9	685.2	457.9	192.9
TRUE	High	Master Protein	Q28944	Procathepsin L OS=Sus scrofa OX=9823 GN=CTSL PE=2 SV=1	0	FALSE	5.272	5	2	2	2	334	37.2	6.92	5.81	2	protein metabolism;other metabolic processes;other biological processes	non-structural extracellular;plasma membrane;other membranes;other cytoplasmic organelle;other cell component	enzyme regulator activity;other molecular function	Pf00112, Pf08246	396926	ENSSSCG00000011171; ENSSSCG00005006263; ENSSSCG00015045358; ENSSSCG00025016215; ENSSSCG00030004321; ENSSSCG00035080320; ENSSSCG00040014397; ENSSSCG00045036451; ENSSSCG00050033834; ENSSSCG00055000591; ENSSSCG00060076857	CTSL	Q28944; ssc:396926	Activation of Matrix Metalloproteinases; Assembly of collagen fibrils and other multimeric structures; Trafficking and processing of endosomal TLR		3	0	1.136	0.385991	19.41	87.1	112.9	49.01	34.91	12.9	66.6	31.8	17.7	16.8	17.3	12.4	17.2	28	24.1	43.8	67.9	20	12.7
TRUE	High	Master Protein	K7GT57	RNA helicase OS=Sus scrofa OX=9823 GN=DDX39B PE=1 SV=4	0	FALSE	6.417	4	2	2	2	470	53.4	6.3	6.02	2	cell organization and biogenesis;RNA metabolism OR transcription;other metabolic processes;transport;other biological processes	nucleus;other cell component	nucleic acid binding activity;other molecular function	Pf00270, Pf00271		ENSSSCG00000001400	DDX39B	K7GT57			0	0	1.135	0.472041	59.77	97.1	102.9	32.68	32.91	34.4	44.9	65.5	74.3	43.5	33.7	31.9	39.4	83.1	43.3	40.1	196.2	49.7	30.6
TRUE	High	Master Protein	P00503	Aspartate aminotransferase, cytoplasmic OS=Sus scrofa OX=9823 GN=GOT1 PE=1 SV=3	0	FALSE	5.945	6	2	2	2	413	46.4	7.2	5.38	2	other metabolic processes;signal transduction;other biological processes	cytosol	other molecular function	Pf00155	396967	ENSSSCG00000010537; ENSSSCG00005025160; ENSSSCG00015072790; ENSSSCG00025076609; ENSSSCG00035061591; ENSSSCG00040065637; ENSSSCG00045021280; ENSSSCG00050052766; ENSSSCG00055001970; ENSSSCG00060043652; ENSSSCG00065071886; ENSSSCG00070014407	GOT1	P00503; ssc:396967	Gluconeogenesis; Aspartate and asparagine metabolism		2	0	1.135	0.208863	30.09	88.1	111.9	30.21	28.93	11	29.2	50.3	43.7	14.4	19.6	23.5	20.1	31.1	25.1	25.1	107.3	30.4	17.3
TRUE	High	Master Protein	A0A5G2R175	TIMP metallopeptidase inhibitor 2 OS=Sus scrofa OX=9823 GN=TIMP2 PE=3 SV=2	0.001	FALSE	3.803	7	2	3	2	216	24.4	7.52	7.65	2			enzyme regulator activity	Pf00965		ENSSSCG00000017164	TIMP2	A0A5G2QC50; A0A5G2R175			0	0	1.134	0.0164564	4.52	92.2	107.8	18.78	27.03	10.1	29.1	29.7	14	16.3	15.4	11.5	16	16.7	17.7	30.9	63.3	19.1	20.9
TRUE	High	Master Protein	A0A8D0PK69	Serpin family A member 6 OS=Sus scrofa OX=9823 GN=SERPINA6 PE=3 SV=1	0	FALSE	26.542	23	7	8	7	434	48.4	6.9	25.9	7		non-structural extracellular	enzyme regulator activity;other molecular function	Pf00079	396736	ENSSSCG00000002475; ENSSSCG00005011416	SERPINA6	A0A8D0PK69; F1SCF1	Prednisone ADME; Glucocorticoid biosynthesis		2	0	1.134	0.0619904	24.76	94.9	105.1	16.76	24.24	185.8	521.8	764.1	531.1	431	410.1	355	532.4	505.5	442.4	421.2	1628.4	828.7	756.1
TRUE	High	Master Protein	A0A8D1G498	Sorting nexin 27 OS=Sus scrofa OX=9823 GN=SNX27 PE=1 SV=1	0.001	FALSE	3.801	7	2	2	2	511	57.5	6.16	5.78	2	transport;signal transduction	other membranes;other cytoplasmic organelle	other molecular function	Pf00595, Pf00787, Pf00788		ENSSSCG00000006619; ENSSSCG00005015652	SNX27	A0A287B8H1; A0A8D1G498			0	0	1.133	0.515001	46.93	112.4	87.6	57.61	42.15	16.3	26.4	48.7	27.8	15.6	7.6	6.8	6.4	8.6	18.6	24.4	65	25.1	5.5
TRUE	High	Master Protein	A0A8D0WVS8	Transmembrane 4 L six family member 1 OS=Sus scrofa OX=9823 GN=TM4SF1 PE=1 SV=1	0	FALSE	10.08	8	2	3	2	227	24.5	5.76	9.39	2		plasma membrane;other membranes		Pf05805		ENSSSCG00000033018; ENSSSCG00005023387	TM4SF1	A0A5G2QC13; A0A8D0WVS8			0	0	1.133	0.562754	5.48	95.5	104.5	34.35	43.28	36.6	82.4	169.2	72.9	53.3	38.6	37.1	54.2	67.3	62.2	68.9	347.5	52.9	71.1
TRUE	High	Master Protein	F1SQR8	Leukotriene A(4) hydrolase OS=Sus scrofa OX=9823 GN=LTA4H PE=1 SV=4	0	FALSE	106.162	46	21	35	21	606	68.6	6.2	117.95	21	protein metabolism;other metabolic processes	cytosol;nucleus	other molecular function	Pf01433, Pf09127, Pf17900		ENSSSCG00000000891	LTA4H	F1SQR8	Neutrophil degranulation; Synthesis of Leukotrienes (LT) and Eoxins (EX); Biosynthesis of D-series resolvins; Biosynthesis of E-series 18(S)-resolvins; Biosynthesis of protectins; Biosynthesis of aspirin-triggered D-series resolvins; Biosynthesis of E-series 18(R)-resolvins		7	0	1.132	0.128473	29.49	90.2	109.8	20.15	27.01	292.7	705	1082.3	647.3	372.1	456.2	456.9	387.9	652.5	516.1	762.5	2303.5	605.6	345.4
TRUE	High	Master Protein	A0A287BQ72	Transaldolase OS=Sus scrofa OX=9823 GN=TALDO1 PE=1 SV=1	0	FALSE	33.93	24	8	13	8	392	43	8.62	41.23	8	other metabolic processes	other cell component	other molecular function	Pf00923		ENSSSCG00000012847	TALDO1	A0A287BQ72			0	0	1.131	0.901761	13.56	93.2	106.8	29.96	28.69	203	498.4	849.2	631.3	230.2	307.4	266.3	286	442.7	349.2	443.2	1456.5	337.4	200
TRUE	High	Master Protein	F1S232	Aldehyde dehydrogenase 9 family member A1 OS=Sus scrofa OX=9823 GN=ALDH9A1 PE=1 SV=3	0	FALSE	33.613	14	7	10	7	596	64.7	8.28	27.57	7	other metabolic processes	cytosol	other molecular function	Pf00171	100153809	ENSSSCG00000006324	ALDH9A1	F1S232; ssc:100153809			0	0	1.13	0.107941	25.19	93.1	106.9	22.17	38.75	65.1	111.7	185.6	139.5	66.5	105	102.4	84.2	154.9	118.7	99.3	461.4	139.7	70.3
TRUE	High	Master Protein	Q9N1F5	Glutathione S-transferase omega-1 OS=Sus scrofa OX=9823 GN=GSTO1 PE=1 SV=2	0	FALSE	39.364	48	8	12	8	241	27.4	7.24	46.75	8	other metabolic processes;other biological processes	cytosol;other cell component	other molecular function	Pf00043, Pf13409	397117	ENSSSCG00000022351; ENSSSCG00005007916; ENSSSCG00015035687; ENSSSCG00025068774; ENSSSCG00030010226; ENSSSCG00035020670; ENSSSCG00040029505; ENSSSCG00045017747; ENSSSCG00050056308; ENSSSCG00060058178; ENSSSCG00065013486; ENSSSCG00070010275	GSTO1	Q9N1F5; ssc:397117	Glutathione conjugation; Vitamin C (ascorbate) metabolism; Methylation		3	0	1.13	0.139553	17.71	83.2	116.8	26.35	58.62	79.6	172.9	210	164.5	100.8	216.3	158.4	123.8	218.3	177.4	153.1	811.2	219.9	95.3
TRUE	High	Master Protein	P62936	Peptidyl-prolyl cis-trans isomerase A OS=Sus scrofa OX=9823 GN=PPIA PE=1 SV=2	0	FALSE	73.134	53	9	26	5	164	17.9	8.16	88.41	9	cell adhesion;protein metabolism;other metabolic processes;stress response;other biological processes	non-structural extracellular;cytosol;nucleus;other cell component	signal transduction activity or receptor binding;other molecular function	Pf00160	397637	ENSSSCG00000016737; ENSSSCG00070015771	PPIA	P04374; P10110; P62936; Q29580; Q53ZT4; ssc:397637	Neutrophil degranulation; Basigin interactions		2	3	1.13	0.526806	39.69	99	101	21.73	39.03	143.8	379.5	493.4	483.7	201	315.2	269.7	315	428.9	292.2	337.3	1126.5	306.8	154.2
TRUE	High	Master Protein	A0A286ZSK9	Triokinase/FMN cyclase OS=Sus scrofa OX=9823 GN=TKFC PE=1 SV=2	0	FALSE	12.57	14	5	5	5	479	49.4	7.15	10.79	5	other metabolic processes		kinase activity;other molecular function	Pf02733, Pf02734		ENSSSCG00000013087	TKFC	A0A286ZSK9			0	0	1.13	0.146559	18.35	87.7	112.3	22.01	28.86	62	122.4	196.1	141.8	69.9	92.7	115.6	97.2	160.7	119	124.3	400.4	112.2	84.9
TRUE	High	Master Protein	A0A8D0VTQ5	Proteinase 3 OS=Sus scrofa OX=9823 GN=PRTN3 PE=1 SV=1	0	FALSE	43.666	31	5	9	5	268	29.1	8.1	42.91	5	cell organization and biogenesis;protein metabolism;other biological processes	plasma membrane;other membranes;cytosol;other cytoplasmic organelle	signal transduction activity or receptor binding;other molecular function	Pf00089	106509464	ENSSSCG00000013417; ENSSSCG00005018763	PRTN3	A0A8D0VTQ5; F1S6S9; ssc:106509464	Neutrophil degranulation; Antimicrobial peptides; Common Pathway of Fibrin Clot Formation		3	0	1.127	0.188009	41.96	70.4	129.6	83.1	92.77	29.4	461.2	124.4	61.9	216.5	58.1	45.3	85.2	185.9	46.9	613.3	263.7	65.1	154.6
TRUE	High	Master Protein	A0A5G2QTX6	Phospholipid transfer protein OS=Sus scrofa OX=9823 GN=PLTP PE=1 SV=1	0	FALSE	19.637	17	5	6	5	401	44.2	6.71	21.4	5			other molecular function	Pf02886		ENSSSCG00000007435	PLTP	A0A5G2QTX6			0	0	1.127	0.226879	25.47	97.7	102.3	34.52	71.43	62.2	108.7	105.1	113	45.2	60.9	136	63	94.4	76.3	79.8	239.8	145.8	76.3
TRUE	High	Master Protein	A0A8W4FK75	Alpha-1-B glycoprotein OS=Sus scrofa OX=9823 GN=A1BG PE=1 SV=1	0	FALSE	147.274	36	17	94	17	687	74.1	7.72	325.77	17				Pf13895		ENSSSCG00000004001	A1BG	A0A8W4FK75			0	0	1.127	0.174632	22.55	94.7	105.3	26.99	31.9	718.9	1559.7	3441.2	1697.5	1181.6	1255.3	1665.4	1048.4	1613.6	1343.5	1378.7	7782.1	2604.9	1757.8
TRUE	High	Master Protein	A0A8D0PDF1	Lactoylglutathione lyase OS=Sus scrofa OX=9823 GN=GLO1 PE=1 SV=1	0	FALSE	10.044	20	3	4	3	184	20.7	5.44	15.38	3	other biological processes	plasma membrane;other membranes;cytosol;nucleus	other molecular function	Pf00903	100156085	ENSSSCG00000027778; ENSSSCG00005043468	GLO1	A0A8D0PDF1; A0A8W4F9E7; ssc:100156085	Pyruvate metabolism		1	0	1.126	0.232953	35.23	86.7	113.3	19.06	41.08	44.3	78.8	115.4	111.3	61.7	67.9	88.3	75.3	106.5	92.6	69.8	302.4	78.2	40.8
TRUE	High	Master Protein	I3LV99	Myosin heavy chain 14 OS=Sus scrofa OX=9823 GN=MYH14 PE=1 SV=2	0	FALSE	72.776	12	20	23	16	2007	228.8	5.57	73.79	20		cytoskeleton	cytoskeletal activity;other molecular function	Pf00063, Pf01576, Pf02736		ENSSSCG00000027407	MYH14	I3LV99			0	0	1.126	0.752213	25.97	96.6	103.4	19.35	35.57	61.7	78.9	155.1	147.2	96.8	93.6	86.1	83.2	113.5	99.1	74.7	328.3	71.4	62.2
TRUE	High	Master Protein	A0A287BAK1	Talin 1 OS=Sus scrofa OX=9823 GN=TLN1 PE=1 SV=2	0	FALSE	85.128	13	21	27	19	2548	270.1	6.11	96.19	21	cell adhesion;cell organization and biogenesis;signal transduction	cytoskeleton;other cell component	signal transduction activity or receptor binding;cytoskeletal activity;other molecular function	Pf00373, Pf01608, Pf08913, Pf09141, Pf09379, Pf16511, Pf21692		ENSSSCG00000005317	TLN1	A0A287BAK1	Platelet degranulation ; Smooth Muscle Contraction; MAP2K and MAPK activation; p130Cas linkage to MAPK signaling for integrins; GRB2:SOS provides linkage to MAPK signaling for Integrins ; Integrin signaling; SEMA3A-Plexin repulsion signaling by inhibiting Integrin adhesion		7	2	1.125	0.163057	16.95	90.1	109.9	20.45	43.47	105.2	320.7	404.8	242.8	151	166.7	180.2	186.3	288.5	198.8	251.3	856.1	321.2	129.3
TRUE	High	Master Protein	K9IVW4	Myotrophin OS=Sus scrofa OX=9823 GN=MTPN PE=1 SV=1	0	FALSE	16.964	47	4	6	4	118	12.9	5.52	14.64	4				Pf12796		ENSSSCG00000039290	MTPN	K9IVW4			0	0	1.125	0.157137	41.52	88.4	111.6	22.52	57.61	18.4	48.6	61.4	44.6	20.2	47.1	31.2	27.8	41.1	46.3	40	189.8	42.2	25.8
TRUE	High	Master Protein	F1RFY1	Profilin OS=Sus scrofa OX=9823 PE=1 SV=3	0	FALSE	90.804	45	9	38	9	223	23.8	10.56	137.64	9	cell organization and biogenesis;other biological processes	other cell component	cytoskeletal activity	Pf00235					RHO GTPases Activate Formins; PCP/CE pathway		2	0	1.124	0.159831	19.52	88.8	111.2	24.03	31.82	313.8	1246.3	1337.2	817.5	454.8	554	559.1	729.1	932.4	702.7	1116.1	2825.6	731.2	461.4
TRUE	High	Master Protein	A0A287AB52	Microfibril associated protein 4 OS=Sus scrofa OX=9823 GN=MFAP4 PE=4 SV=3	0	FALSE	9.669	15	2	3	2	255	28.8	5.82	11.83	2		non-structural extracellular		Pf00147		ENSSSCG00000036007	MFAP4	A0A287AB52			0	0	1.122	0.0617884	19.21	92.1	107.9	19.99	36.68	7	16.4	26.1	15.8	16.4	17.5	10.5	12.9	16.3	14.2	12.6	61.4	16.5	20.9
TRUE	High	Master Protein	A0A8D1MWP9	Septin OS=Sus scrofa OX=9823 GN=SEPTIN7 PE=1 SV=1	0	FALSE	12.389	15	6	8	4	411	47.8	8.21	22.94	6	other biological processes	plasma membrane;other membranes;cytoskeleton;other cell component	other molecular function	Pf00735		ENSSSCG00000016661; ENSSSCG00005017318	SEPTIN7	A0A287BDJ1; A0A8D1MWP9			0	2	1.122	0.142578	18.13	95	105	22.09	29.06	146.5	301.9	488.5	314.3	163.6	233.5	165.4	190.7	320.5	235	271	1030.1	286.5	160.3
TRUE	High	Master Protein	A0A5G2R4Y7	Clathrin heavy chain OS=Sus scrofa OX=9823 GN=CLTC PE=1 SV=2	0	FALSE	102.415	25	27	38	27	1693	194.4	5.86	126.09	27	cell cycle OR cell proliferation;cell organization and biogenesis;transport	plasma membrane;other membranes;cytoskeleton;ER/Golgi;other cell component	other molecular function	Pf00637, Pf01394, Pf09268, Pf13838		ENSSSCG00000022659	CLTC	A0A5G2R4Y7			0	0	1.119	0.648254	10.64	95.4	104.6	29.52	34.22	166.6	299.4	555	614.4	241.9	274.8	244.6	262	367	279.8	271.9	1190.8	300.8	182.8
TRUE	High	Master Protein	F1RTY6	Peptidylprolyl isomerase D OS=Sus scrofa OX=9823 GN=PPID PE=1 SV=1	0	FALSE	13.304	11	4	5	4	370	40.7	6.93	15.22	4	cell organization and biogenesis;protein metabolism;other metabolic processes;other biological processes	cytosol;nucleus;other cell component	other molecular function	Pf00160		ENSSSCG00000008878	PPID	F1RTY6			0	0	1.119	0.904423	18.27	94.3	105.7	34.85	37.59	105.1	172.2	254.2	381.6	106.5	167.4	161.7	142.1	228.5	189.9	151.6	535.9	205.2	70.7
TRUE	High	Master Protein	A0A287AGC0	RAB8B, member RAS onco family OS=Sus scrofa OX=9823 GN=RAB8B PE=1 SV=2	0	FALSE	20.991	19	3	6	1	175	20.2	7.14	22.23	3			other molecular function	Pf00071		ENSSSCG00000026571	RAB8B	A0A287AGC0			0	0	1.118	0.55305	32.04	96.6	103.4	30.67	33.9	9.9	38.4	53.1	40.8	20.8	15.4	16.8	21.3	25.7	20.2	26.3	109.9	22.8	18.6
TRUE	High	Master Protein	F1SUW3	EF-hand domain family member D2 OS=Sus scrofa OX=9823 GN=EFHD2 PE=1 SV=1	0	FALSE	27.426	21	5	8	5	239	26.6	5.21	28.03	5			other molecular function	Pf21008	100520743	ENSSSCG00000003458	EFHD2	F1SUW3; ssc:100520743	RHOD GTPase cycle		1	0	1.117	0.239171	16.33	86.6	113.4	24.96	32.89	88	228.4	249.5	141.2	81.1	108	93.4	132.2	199.3	172	204.7	524	142.1	53.5
TRUE	High	Master Protein	A0A286ZIQ2	N-ribosyldihydronicotinamide:quinone reductase 2 OS=Sus scrofa OX=9823 GN=NQO2 PE=1 SV=3	0.001	FALSE	4.587	12	2	2	2	238	26.2	8.44	6.9	2	other metabolic processes	cytosol;nucleus	other molecular function	Pf02525		ENSSSCG00000020758	NQO2	A0A286ZIQ2	Phase I - Functionalization of compounds		1	0	1.116	0.201773	25.17	98.2	101.8	11.93	45.96	31.1	48.4	69.5	48.8	37.8	48.2	47	48.2	55.5	43.4	42.5	173.3	53.9	31.8
TRUE	High	Master Protein	F1SS26	Thrombospondin 1 OS=Sus scrofa OX=9823 GN=THBS1 PE=1 SV=2	0	FALSE	43.652	9	9	12	9	1170	129.5	4.89	46.02	9	cell adhesion;cell organization and biogenesis;stress response;transport;developmental processes;other biological processes	non-structural extracellular;extracellular matrix;plasma membrane;other membranes;other cell component	signal transduction activity or receptor binding;enzyme regulator activity;other molecular function	Pf00090, Pf00093, Pf02412, Pf05735, Pf12947	492313	ENSSSCG00000004789	THBS1	F1SS26; ssc:492313	O-glycosylation of TSR domain-containing proteins; Platelet degranulation ; Integrin cell surface interactions; Signaling by PDGF	Burn Wound Healing	5	0	1.116	0.465697	29.76	89.5	110.5	44.1	42.06	48.5	293	231.4	82.9	168.7	99.5	61.2	98.3	174.5	106.5	180.2	500.3	377.4	124.6
TRUE	High	Master Protein	Q9TSX9	Peroxiredoxin-6 OS=Sus scrofa OX=9823 GN=PRDX6 PE=2 SV=3	0	FALSE	136.189	73	14	55	14	224	25	6.01	224.93	14	other metabolic processes;stress response;other biological processes	cytosol;mitochondrion;nucleus;other cytoplasmic organelle;other cell component	other molecular function	Pf00578, Pf10417	399538	ENSSSCG00000022742; ENSSSCG00005034711; ENSSSCG00015080621; ENSSSCG00025055749; ENSSSCG00035043474; ENSSSCG00040066164; ENSSSCG00045018365; ENSSSCG00050014915; ENSSSCG00055015446; ENSSSCG00060036630; ENSSSCG00065006462; ENSSSCG00070016829	PRDX6	Q9TSX9; ssc:399538	Neutrophil degranulation; Detoxification of Reactive Oxygen Species		2	0	1.113	0.296283	61.26	73.1	126.9	46.8	80.21	328.8	667.6	888.8	569.1	473.4	1396.2	657.1	506.4	1053.7	869.3	584.5	3112.3	718.9	346.6
TRUE	High	Master Protein	A0A287AU26	Polypyrimidine tract-binding protein 1 OS=Sus scrofa OX=9823 GN=PTBP1 PE=1 SV=3	0	FALSE	16.957	10	4	5	4	555	59.4	9.25	15.52	4	RNA metabolism OR transcription;other metabolic processes	nucleus	nucleic acid binding activity	Pf00076, Pf11835, Pf13893		ENSSSCG00000013421	PTBP1	A0A287AU26			0	0	1.112	0.415576	38.58	95.2	104.8	16.39	35.22	44.4	75.4	124.8	102	65.9	63.2	61.7	62.4	94.8	54.8	81.9	275.9	72.5	42.5
TRUE	High	Master Protein	A0A5G2RAG2	Destrin, actin depolymerizing factor OS=Sus scrofa OX=9823 GN=DSTN PE=3 SV=2	0	FALSE	25.755	64	9	10	8	165	18.5	7.85	30.5	9	cell organization and biogenesis	cytoskeleton	cytoskeletal activity	Pf00241		ENSSSCG00000007085	DSTN	A0A5G2RAG2			0	0	1.111	0.38648	44.77	94.8	105.2	29.95	57.32	55.9	108.8	162.2	151.1	73.4	169.1	103	72.5	127.9	113.2	86.7	405.8	134.2	57.4
TRUE	High	Master Protein	A0A8D1FRE1	Golgi phosphoprotein 3 like OS=Sus scrofa OX=9823 GN=GOLPH3L PE=3 SV=1	0	FALSE	10.613	13	3	3	3	285	32.7	6	8.02	3	cell organization and biogenesis;other biological processes	other membranes;cytosol;ER/Golgi	other molecular function	Pf05719	100153347	ENSSSCG00000038558; ENSSSCG00005012585	GOLPH3L	A0A287A0S1; A0A8D1FRE1; ssc:100153347			0	0	1.111	0.942546	35.54	97.9	102.1	21.78	42.69	19.5	49.3	62.7	47.8	24.4	26.5	24.4	30.2	48.6	36	45.7	131	25.8	12.5
TRUE	High	Master Protein	A8U4R4	Transketolase OS=Sus scrofa OX=9823 GN=TKT PE=1 SV=1	0	FALSE	142.067	50	19	36	19	623	67.8	7.49	144.2	19	other metabolic processes;other biological processes	cytosol;nucleus	other molecular function	Pf00456, Pf02779, Pf02780	100127150	ENSSSCG00000021408	TKT	A8U4R4; I3LPT1; ssc:100127150	Pentose phosphate pathway; Insulin effects increased synthesis of Xylulose-5-Phosphate		2	0	1.111	0.40625	21.06	86.7	113.3	20.97	30.75	408	1232.2	1551.8	1073.3	543.5	651.3	696.1	810	1142.5	1160.1	1135.9	3241.8	791.1	458.3
TRUE	High	Master Protein	A0A8W4FGB5	NAC-A/B domain-containing protein OS=Sus scrofa OX=9823 GN=NACA PE=1 SV=1	0	FALSE	6.55	10	2	3	2	295	31.7	4.67	9.17	2		translational apparatus		Pf01849, Pf19026		ENSSSCG00000020830	NACA	A0A8W4FGB5			0	0	1.111	0.548021	26.84	90.1	109.9	27.73	29.81	29.4	45.3	89.6	69.9	29.5	34.4	35.1	28.2	53.8	47.6	39.7	187.1	39.8	24.7
TRUE	High	Master Protein	I3LL97	Cysteine and glycine rich protein 1 OS=Sus scrofa OX=9823 GN=CSRP1 PE=1 SV=2	0	FALSE	44.234	37	5	9	5	220	23.1	8.35	38.59	5			other molecular function	Pf00412		ENSSSCG00000020976	CSRP1	I3LL97			0	0	1.109	0.174808	21.37	90.7	109.3	34.44	69.38	69.6	146.8	235.1	183	93.4	141	123.2	120	276.1	132.5	114.2	719.5	207.3	92.4
TRUE	High	Master Protein	A0A4X1T854	AP complex subunit beta OS=Sus scrofa OX=9823 GN=AP2B1 PE=1 SV=1	0	FALSE	14.044	7	5	5	3	951	105.6	5.31	16.03	5	transport;developmental processes	plasma membrane;other membranes;other cell component	other molecular function	Pf01602, Pf02883, Pf09066	100620457	ENSSSCG00000017712; ENSSSCG00005008015	AP2B1	A0A480V1M7; A0A4X1T854; ssc:100620457	Cargo recognition for clathrin-mediated endocytosis; MHC class II antigen presentation; Trafficking of GluR2-containing AMPA receptors; Retrograde neurotrophin signalling; Recycling pathway of L1; WNT5A-dependent internalization of FZD4; WNT5A-dependent internalization of FZD2, FZD5 and ROR2; VLDLR internalisation and degradation; LDL clearance		10	1	1.109	0.38155	28.6	94.8	105.2	21.73	37.31	56.2	71	94.5	105.5	47.6	73.8	57.1	61.2	90.2	55.9	60.9	197	79.4	62.6
TRUE	High	Master Protein	A0A8D1SAM9	Heat shock protein 90 alpha family class B member 1 OS=Sus scrofa OX=9823 GN=HSP90AB1 PE=1 SV=1	0	FALSE	172.584	48	28	54	12	735	84.2	5.02	190.61	28	protein metabolism;other metabolic processes	other cell component	other molecular function	Pf00183, Pf13589		ENSSSCG00000001701; ENSSSCG00005036315	HSP90AB1	A0A287BDM6; A0A8D1SAM9			0	1	1.108	0.35368	23.76	94.6	105.4	25.04	33.07	117.4	252.3	483.2	369.2	192	196.2	213.6	166.9	300.1	226.5	187.6	1036.2	288.1	167
TRUE	High	Master Protein	A0A5S6IE01	Actin alpha 1, skeletal muscle OS=Sus scrofa OX=9823 GN=ACTA1 PE=1 SV=2	0	FALSE	139.552	24	10	135	1	404	44.8	5.26	447.25	10	cell organization and biogenesis;developmental processes;other biological processes	other membranes;cytoskeleton;other cell component	cytoskeletal activity;other molecular function	Pf00022		ENSSSCG00000010190	ACTA1	A0A5S6IE01			0	0	1.107	0.172551	28.27	92.4	107.6	18.31	24.32	130.7	390.5	531.1	329.9	179.1	238.7	216.4	256.3	311.1	316.8	313.2	1079.6	287.2	227.5
TRUE	High	Master Protein	E7EI20	Rho GDP dissociation inhibitor alpha OS=Sus scrofa OX=9823 GN=ARHGDIA PE=2 SV=1	0	FALSE	50.418	44	7	16	7	204	23.4	5.2	60.1	7	signal transduction;other biological processes	plasma membrane;nucleus;other cell component	enzyme regulator activity	Pf02115	100529116	ENSSSCG00000034058; ENSSSCG00005024447	ARHGDIA	A0A4X1UB74; E7EI20; ssc:100529116	RAC1 GTPase cycle; RAC2 GTPase cycle; RHOA GTPase cycle; RHOC GTPase cycle; RHOG GTPase cycle; RHOH GTPase cycle; CDC42 GTPase cycle; Axonal growth inhibition (RHOA activation); Axonal growth stimulation		9	0	1.105	0.0821535	31.93	89.1	110.9	24.63	32.31	90.2	266.8	400.1	280.7	130.9	198.1	200.8	204.4	319.3	242.4	231.8	1009.9	237.2	163.8
TRUE	High	Master Protein	F1SC51	PDZ and LIM domain 1 OS=Sus scrofa OX=9823 GN=PDLIM1 PE=1 SV=4	0	FALSE	12.411	9	3	4	3	500	52.8	8.92	15.46	3	cell organization and biogenesis;developmental processes;other biological processes	cytoskeleton;other cell component	cytoskeletal activity;other molecular function	Pf00412, Pf00595, Pf15936		ENSSSCG00000010493	PDLIM1	F1SC51; T1RTP3			0	0	1.105	0.90259	41.55	86.8	113.2	26.91	41.83	16.2	36.7	49.8	52.3	23.3	26.3	36.5	19.8	42.5	36.9	28.4	110.5	47.6	13.2
TRUE	High	Master Protein	A0A5G2QUG8	26S proteasome non-ATPase regulatory subunit 1 OS=Sus scrofa OX=9823 GN=PSMD1 PE=1 SV=2	0.001	FALSE	3.773	2	2	2	2	917	101.7	5.81	4.94	2	other biological processes	other cell component	enzyme regulator activity	Pf01851, Pf13646, Pf18004, Pf21505		ENSSSCG00000016272	PSMD1	A0A5G2QUG8			0	0	1.104	0.243064	10.88	90.8	109.2	23.96	34.52	10.5	26.9	41.3	36.7	17.1	18.3	17.9	16.4	25.8	16.7	24.9	85.7	28	15.7
TRUE	High	Master Protein	A0A8W4FDZ3	Eukaryotic translation initiation factor 3 subunit I OS=Sus scrofa OX=9823 GN=EIF3I PE=1 SV=1	0	FALSE	7.972	6	2	2	2	383	42	8.29	7.23	2	cell organization and biogenesis;protein metabolism;other metabolic processes	translational apparatus;other cell component	nucleic acid binding activity	Pf00400		ENSSSCG00000003612	EIF3I	A0A8W4FDZ3	L13a-mediated translational silencing of Ceruloplasmin expression; Translation initiation complex formation; Ribosomal scanning and start codon recognition; Formation of a pool of free 40S subunits; Formation of the ternary complex, and subsequently, the 43S complex		5	0	1.104	0.442946	49.73	92.7	107.3	36.68	46.8	13.1	27.4	60.1	53.9	19	22.7	21.9	17.1	29.4	25.8	29	124.7	32.4	12.1
TRUE	High	Master Protein	F1SPG0	RAB7A, member RAS onco family OS=Sus scrofa OX=9823 GN=RAB7A PE=1 SV=3	0	FALSE	21.837	35	5	5	5	195	22.2	5.07	19.39	5			other molecular function	Pf00071		ENSSSCG00000011615	RAB7A	F1SPG0			0	0	1.103	0.190973	15.45	91.6	108.4	17	27.06	24.8	73.1	80.6	62	32.1	41.1	41.5	38.2	58	49.8	56.8	175.3	44.2	40.2
TRUE	High	Master Protein	F1RWJ6	Aminopeptidase OS=Sus scrofa OX=9823 GN=NPEPPS PE=1 SV=4	0	FALSE	29.536	11	8	10	8	944	106.1	5.78	30.46	8	protein metabolism;stress response	other membranes;cytosol	other molecular function	Pf01433, Pf11838, Pf17900		ENSSSCG00000017513	NPEPPS	F1RWJ6	Antigen processing: Ubiquitination & Proteasome degradation		1	0	1.103	0.175319	35.06	90.1	109.9	15.96	35.92	112.4	216.6	347	280	167	191.7	182.6	182.9	269.6	229.9	187.6	734.6	252.2	146
TRUE	High	Master Protein	P26234	Vinculin OS=Sus scrofa OX=9823 GN=VCL PE=1 SV=4	0	FALSE	112.101	30	27	35	27	1135	123.9	5.81	116.15	27	cell adhesion;cell organization and biogenesis;developmental processes;other biological processes	plasma membrane;other membranes;cytoskeleton;other cell component	cytoskeletal activity;other molecular function	Pf01044	396974	ENSSSCG00000010313; ENSSSCG00070003156	VCL	P26234; Q8WMK3; ssc:396974	Neutrophil degranulation; Platelet degranulation ; Smooth Muscle Contraction; MAP2K and MAPK activation		4	0	1.102	0.154295	18.69	84.9	115.1	35.76	42.75	201.3	434	1024.4	530.1	280.7	319.3	282.1	297.8	624.9	332.7	374	2176.5	584.3	350.4
TRUE	High	Master Protein	Q9TUQ3	Complement component C7 OS=Sus scrofa OX=9823 GN=C7 PE=1 SV=1	0	FALSE	197.505	43	29	59	1	843	93	6.98	212.59	29	stress response;other biological processes	non-structural extracellular;plasma membrane;other membranes		Pf00057, Pf00084, Pf00090, Pf01823, Pf18434, Pf21284, Pf21330	397526		C7	Q9TUQ3; ssc:397526			0	24	1.102	0.024702	13.89	100.1	99.9	18.6	19.25	595.6	1395.7	1299	1376.5	807.2	1208.2	1392.6	1222.9	1182.4	1020	1090.1	3180.8	1736	1201.6
TRUE	High	Master Protein	A0A4X1V4G4	Rho GDP dissociation inhibitor beta OS=Sus scrofa OX=9823 GN=ARHGDIB PE=1 SV=1	0	FALSE	20.749	35	4	7	4	200	22.8	5.21	26.9	4	signal transduction;other biological processes	cytosol	enzyme regulator activity;other molecular function	Pf02115	100155466	ENSSSCG00000033337; ENSSSCG00005015352	ARHGDIB	A0A287B0I3; A0A4X1V4G4; ssc:100155466	RHOA GTPase cycle; RAC1 GTPase cycle; RHOG GTPase cycle; RAC3 GTPase cycle; RHOH GTPase cycle; CDC42 GTPase cycle		6	0	1.101	0.171772	32.08	90	110	37.55	45.34	39.4	222.1	260.3	133.4	70.2	74.6	66.2	110.6	147.7	98.2	244.5	539	89.7	68.8
TRUE	High	Master Protein	A0A8W4FK85	Glutamate--cysteine ligase OS=Sus scrofa OX=9823 GN=GCLC PE=1 SV=1	0	FALSE	12.843	11	5	5	5	602	68.5	5.68	14.3	5	other metabolic processes;stress response;other biological processes	other cell component	other molecular function	Pf03074		ENSSSCG00000001488	GCLC	A0A8W4FK85	Glutathione synthesis and recycling		1	0	1.101	0.462742	22.1	97.5	102.5	21.56	32.83	26.9	42.2	61.7	78.8	41.5	45.5	53.6	53.8	52.9	47.1	42	149.6	53	38.2
TRUE	High	Master Protein	A0A287BJI6	serine--tRNA ligase OS=Sus scrofa OX=9823 GN=SARS1 PE=1 SV=2	0	FALSE	21.341	14	5	6	5	537	61.1	6.71	21.58	5	protein metabolism;RNA metabolism OR transcription;other metabolic processes;other biological processes	cytosol;nucleus	nucleic acid binding activity;other molecular function	Pf00587, Pf02403		ENSSSCG00000006835; ENSSSCG00005006031	SARS1	A0A287BJI6; A0A8D0LF77			0	0	1.1	0.450799	31.35	99.6	100.4	11.61	39.86	15.8	34	46.7	35.4	24.7	34.1	28	30.6	34.8	26.2	23.2	96.6	40.9	14.6
TRUE	High	Master Protein	F1RPH0	Phosphoglycerate kinase OS=Sus scrofa OX=9823 GN=PGK1 PE=1 SV=3	0	FALSE	104.414	63	20	35	20	417	44.5	7.9	120.03	20	protein metabolism;other metabolic processes;stress response;other biological processes	non-structural extracellular;other membranes;cytosol	kinase activity;other molecular function	Pf00162		ENSSSCG00000012440	PGK1	F1RPH0	Gluconeogenesis; Glycolysis		2	0	1.1	0.247998	27.04	95.3	104.7	15.99	47.28	208.4	557.3	637.1	548.8	292.2	383.3	421.8	394.5	554.6	406.5	482	1438.9	422.6	261.1
TRUE	High	Master Protein	A0A288CFT7	Calpastatin OS=Sus scrofa OX=9823 GN=CAST PE=1 SV=3	0	FALSE	60.41	24	15	18	15	796	85.4	5.68	61.21	15			enzyme regulator activity	Pf00748		ENSSSCG00000014170	CAST	A0A288CFT7			0	0	1.099	0.35073	26.72	86.5	113.5	29.46	45.98	161.2	330.3	626	502.7	173.1	263	233.4	210.8	356.2	317.6	285.6	1408.7	347	152.8
TRUE	High	Master Protein	Q29561	UMP-CMP kinase OS=Sus scrofa OX=9823 GN=CMPK1 PE=1 SV=1	0	FALSE	16.339	29	4	6	4	196	22.3	6.29	18.47	4	other metabolic processes	nucleus;other cell component	kinase activity;other molecular function	Pf00406		ENSSSCG00000003885; ENSSSCG00025040540; ENSSSCG00055004819; ENSSSCG00060053866	CMPK1	Q29561	Interconversion of nucleotide di- and triphosphates		1	0	1.097	0.670529	49.64	97.8	102.2	25.96	57.22	89.1	119.1	227.5	246.8	105.8	137.5	184.9	149.9	199.4	147.4	122.8	469.3	112	68.4
TRUE	High	Master Protein	A0A8I8C3K7	Heat shock protein 90 alpha family class A member 1 OS=Sus scrofa OX=9823 GN=HSP90AA1 PE=3 SV=2	0	FALSE	247.642	47	33	88	18	814	93.3	5.68	311.39	33	cell organization and biogenesis;protein metabolism;DNA metabolism;other metabolic processes;stress response;transport;developmental processes;other biological processes	cytosol;mitochondrion;nucleus;other cell component	enzyme regulator activity;cytoskeletal activity;other molecular function	Pf00183, Pf13589		ENSSSCG00000002535	HSP90AA1	A0A8I8C3K7	Regulation of actin dynamics for phagocytic cup formation; Neutrophil degranulation; Downregulation of ERBB2 signaling; Estrogen-dependent gene expression; eNOS activation; VEGFR2 mediated vascular permeability; Extra-nuclear estrogen signaling; HSP90 chaperone cycle for steroid hormone receptors (SHR) in the presence of ligand; DDX58/IFIH1-mediated induction of interferon-alpha/beta; HSF1 activa…		28	16	1.097	0.583559	18.27	91.5	108.5	30.07	38.56	969.7	1617.6	3325.7	2933.1	1165.6	1293	1271.6	1114.8	1902	1779.6	1369.8	7716	1745.5	831.2
TRUE	High	Master Protein	Q6J1I8	E3 ubiquitin-protein ligase RNF114 OS=Sus scrofa OX=9823 GN=RNF114 PE=1 SV=1	0	FALSE	12.602	9	2	4	2	228	25.6	6.61	15.45	2	protein metabolism;other metabolic processes;other biological processes	plasma membrane;other membranes;cytosol;nucleus	other molecular function	Pf05605, Pf13445, Pf18574	414917	ENSSSCG00000036129; ENSSSCG00070017549	RNF114	Q6J1I8; ssc:414917	Antigen processing: Ubiquitination & Proteasome degradation		1	0	1.097	0.985779	38.28	97	103	24.01	49.57	15.6	44.7	69.7	42.7	16	31.2	31.6	33.7	34.8	39.2	28.6	178.3	36.6	9
TRUE	High	Master Protein	F1RLQ9	Tripeptidyl-peptidase 2 OS=Sus scrofa OX=9823 GN=TPP2 PE=1 SV=4	0.001	FALSE	3.823	2	2	2	2	1173	130.2	6.27	5.92	2	protein metabolism		other molecular function	Pf00082, Pf12580, Pf12583, Pf21223, Pf21316		ENSSSCG00000009528	TPP2	F1RLQ9			0	0	1.096	0.6523	21.56	101.4	98.6	24.92	29.34	23.9	56.3	108.1	83.3	47.5	42.2	45.2	39.6	59.3	36.1	48.6	204.7	52.1	37.4
TRUE	High	Master Protein	K9IVR7	WD repeat domain 1 OS=Sus scrofa OX=9823 GN=WDR1 PE=2 SV=1	0	FALSE	51.857	23	12	20	12	606	66.1	6.7	67.87	12	cell organization and biogenesis;other biological processes	plasma membrane;other membranes;cytoskeleton;other cell component	cytoskeletal activity	Pf00400		ENSSSCG00000036501	WDR1	K9IVR7	Platelet degranulation		1	0	1.096	0.150464	28	89.5	110.5	18.71	23.08	165.9	543.8	646.2	496.8	250.6	345.5	317.1	357.7	487.9	400.5	468.8	1434.2	451.2	253
TRUE	High	Master Protein	A0A5G2QN21	Serpin family F member 2 OS=Sus scrofa OX=9823 GN=SERPINF2 PE=1 SV=1	0	FALSE	84.014	42	12	25	12	545	60.4	6.19	99.97	12	other biological processes	non-structural extracellular	enzyme regulator activity	Pf00079		ENSSSCG00000038745	SERPINF2	A0A5G2QN21			0	0	1.094	0.118816	12.65	96.5	103.5	11.18	15.81	268.5	542.1	773.3	573.9	326.3	454.3	433.9	414.9	511.6	506.9	466.6	1696	774.4	560.3
TRUE	High	Master Protein	A0A287BQ14	PDGFA associated protein 1 OS=Sus scrofa OX=9823 GN=PDAP1 PE=1 SV=2	0	FALSE	27.217	11	2	3	2	181	20.5	7.33	13.08	2		plasma membrane;other membranes;cytosol		Pf10252		ENSSSCG00000033450	PDAP1	A0A287BQ14; ssc:100519301	Neutrophil degranulation		1	0	1.092	0.557962	60.47	95	105	35.65	37.55	17.2	45.7	96.3	75.6	26	47.8	36.9	26.5	57.3	46.1	42.4	197.8	45.8	19.1
TRUE	High	Master Protein	A0A8W4FAT6	Poly(rC) binding protein 1 OS=Sus scrofa OX=9823 GN=PCBP1 PE=1 SV=1	0	FALSE	31.474	34	9	14	5	322	33.9	7.85	35.2	9	RNA metabolism OR transcription;other metabolic processes;other biological processes	cytosol;nucleus;other cell component	nucleic acid binding activity;other molecular function	Pf00013		ENSSSCG00000056128	PCBP1	A0A8W4FAT6	mRNA Splicing - Major Pathway; Processing of Capped Intron-Containing Pre-mRNA		2	3	1.092	0.392728	27.43	92.5	107.5	25.32	35.85	64.1	127.6	228.1	197.2	86.1	109	90.9	107.2	171.8	117.2	109.6	504.6	134.5	67.7
TRUE	High	Master Protein	K7GQS5	Plastin 3 OS=Sus scrofa OX=9823 GN=PLS3 PE=1 SV=3	0	FALSE	85.318	36	18	33	11	570	63.8	6.05	105.86	18	cell organization and biogenesis		cytoskeletal activity;other molecular function	Pf00307		ENSSSCG00000012597	PLS3	K7GQS5			0	0	1.092	0.0768977	14.88	86.2	113.8	29.63	37.2	73.2	112.6	297.1	178.4	116.5	184.1	130	90.8	193	122.5	96.7	765.3	198.2	137.8
TRUE	High	Master Protein	A0A5G2RD54	Choline transporter-like protein OS=Sus scrofa OX=9823 GN=SLC44A4 PE=1 SV=2	0	FALSE	23.995	12	6	8	6	689	76.2	8.46	26.75	6	transport	plasma membrane;other membranes	transporter activity	Pf04515		ENSSSCG00000001419	SLC44A4	A0A5G2RD54			0	0	1.092	0.832622	37.33	95.4	104.6	42.32	59.3	143.1	901.6	407.4	275.5	294.9	240.1	350.4	423.5	596.6	516.4	774.1	1022.2	164.3	94.5
TRUE	High	Master Protein	A0PFK5	F-actin-capping protein subunit alpha-1 OS=Sus scrofa OX=9823 GN=CAPZA1 PE=1 SV=1	0	FALSE	28.402	30	6	7	6	286	33	5.82	30.37	6	cell organization and biogenesis	cytoskeleton;other cell component	cytoskeletal activity	Pf01267	100037957	ENSSSCG00065046383; ENSSSCG00070007119	CAPZA1	A0PFK5; F6Q4Y6; ssc:100037957			0	0	1.091	0.167137	24.6	88.8	111.2	24.44	32.78	29.5	91.4	124.5	76.1	35	50.4	53.2	50.7	81.8	69.1	65.4	255.3	59.2	39.8
TRUE	High	Master Protein	A0A286ZVG7	Collagen type VI alpha 3 chain OS=Sus scrofa OX=9823 GN=COL6A3 PE=1 SV=2	0	FALSE	19.795	3	6	7	2	2901	316.5	6.42	22.82	6	cell adhesion;stress response	non-structural extracellular;extracellular matrix;plasma membrane;other membranes;other cell component	enzyme regulator activity	Pf00014, Pf00092, Pf01391		ENSSSCG00000027331	COL6A3	A0A286ZVG7	Collagen degradation; Assembly of collagen fibrils and other multimeric structures; Integrin cell surface interactions; Collagen chain trimerization; Signaling by PDGF; ECM proteoglycans		7	2	1.09	0.18933	30.72	95.7	104.3	16.2	27.23	59.5	158.8	219.7	105.1	80.9	101.3	93.8	105.3	112.7	118.2	114.8	478.1	120.6	131.6
TRUE	High	Master Protein	A0A5G2QE35	1,4-alpha-glucan branching enzyme OS=Sus scrofa OX=9823 GN=GBE1 PE=1 SV=2	0	FALSE	13.522	6	3	3	3	688	79.4	6.43	11.71	3	other metabolic processes		other molecular function	Pf00128, Pf02806, Pf02922		ENSSSCG00000012000	GBE1	A0A5G2QE35			0	0	1.09	0.296524	21.06	94.8	105.2	16.93	25.27	29.4	65.5	91	55.1	32.3	45.9	54.3	45	63.9	59.5	49.8	186.5	50.9	31.8
TRUE	High	Master Protein	A0A286ZYZ5	Serpin domain-containing protein OS=Sus scrofa OX=9823 GN=LOC106504547 PE=1 SV=2	0	FALSE	164.798	43	15	93	9	445	49	7.59	316.11	15		non-structural extracellular	enzyme regulator activity	Pf00079		ENSSSCG00000031595	LOC106504547	A0A286ZYZ5			0	9	1.09	0.776947	6.66	101.6	98.4	36.37	49.22	1860.6	1661.1	3029.7	1771	2097.9	3779.7	1781.4	1906.8	2131.4	3485.8	1418.2	6206.7	2308.5	2645.7
TRUE	High	Master Protein	Q0Z8U2	Small ribosomal subunit protein uS3 OS=Sus scrofa OX=9823 GN=RPS3 PE=1 SV=1	0	FALSE	11.067	9	2	3	2	243	26.7	9.66	11.94	2	cell cycle OR cell proliferation;protein metabolism;DNA metabolism;other metabolic processes;stress response;other biological processes	other membranes;cytosol;cytoskeleton;mitochondrion;ER/Golgi;translational apparatus;nucleus;other cell component	nucleic acid binding activity;other molecular function	Pf00189, Pf07650	733671	ENSSSCG00005027228; ENSSSCG00015069779; ENSSSCG00025049588; ENSSSCG00035069245; ENSSSCG00040063953; ENSSSCG00045025591; ENSSSCG00050006561; ENSSSCG00055022167; ENSSSCG00060002165; ENSSSCG00065015941; ENSSSCG00070017922	RPS3	Q0Z8U2; ssc:733671	L13a-mediated translational silencing of Ceruloplasmin expression; SRP-dependent cotranslational protein targeting to membrane; Formation of a pool of free 40S subunits; GTP hydrolysis and joining of the 60S ribosomal subunit; Nonsense Mediated Decay (NMD) independent of the Exon Junction Complex (EJC); Nonsense Mediated Decay (NMD) enhanced by the Exon Junction Complex (EJC); Translation initiat…		9	0	1.089	0.479417	90.87	93.6	106.4	34.85	69.44	7.2	13.1	38.6	30.8	14.2	14.5	12.5	15	21.8	15.2	18.1	55.8	13.3	5.7
TRUE	High	Master Protein	Q29290	Cystatin-B OS=Sus scrofa OX=9823 GN=CSTB PE=1 SV=1	0	FALSE	33.062	43	3	9	3	98	11.1	6.29	39.77	3	cell organization and biogenesis;protein metabolism;other metabolic processes;other biological processes	non-structural extracellular;cytosol;nucleus	enzyme regulator activity;other molecular function	Pf00031		ENSSSCG00000027357; ENSSSCG00025009470; ENSSSCG00035017614; ENSSSCG00045018269; ENSSSCG00055020262; ENSSSCG00070008242	CSTB	Q29290	Neutrophil degranulation		1	0	1.089	0.879785	47.74	97	103	28.13	32.55	72.4	180.4	248.6	193.6	89.9	68.2	111.3	82.4	109.6	117	155.5	345	95.2	66.4
TRUE	High	Master Protein	I3LCW1	Fatty acid synthase OS=Sus scrofa OX=9823 GN=FASN PE=1 SV=3	0	FALSE	80.425	11	20	24	20	2510	271.8	6.47	80.46	20	other metabolic processes;stress response;other biological processes	plasma membrane;other membranes;cytosol;ER/Golgi;other cell component	other molecular function	Pf00109, Pf00550, Pf00698, Pf00975, Pf02801, Pf08242, Pf08659, Pf13602, Pf16197, Pf21089, Pf21149		ENSSSCG00000029944	FASN	I3LCW1	Vitamin B5 (pantothenate) metabolism; Fatty acyl-CoA biosynthesis; ChREBP activates metabolic gene expression		3	0	1.088	0.0558311	21.41	84.4	115.6	20.93	27.6	122.5	195.3	343.3	239.4	111.9	157.8	155.4	137	224.9	228.9	135.9	659.5	367.2	138.3
TRUE	High	Master Protein	F1SMJ1	Complement C7 OS=Sus scrofa OX=9823 GN=C7 PE=1 SV=4	0	FALSE	204.479	44	29	61	1	839	92.5	6.7	221.53	29	stress response;other biological processes	non-structural extracellular;plasma membrane;other membranes		Pf00057, Pf00084, Pf00090, Pf01823, Pf18434, Pf21284, Pf21330		ENSSSCG00000016859	C7	A0A5G2QSU4; F1SMJ1	Regulation of Complement cascade; Terminal pathway of complement		2	0	1.088	0.201792	22.17	93.1	106.9	23.71	18.21	8	18.2	20.2	20.6	11.4	21.3	20.8	15.6	17.2	15.5	12.4	47.5	25.8	18.1
TRUE	High	Master Protein	F1SCC7	Serpin domain-containing protein OS=Sus scrofa OX=9823 PE=3 SV=4	0	FALSE	144.083	51	14	88	7	451	50.2	6.34	271.09	14		non-structural extracellular	enzyme regulator activity	Pf00079							0	6	1.087	0.134966	14.33	99.7	100.3	33.03	47.35	1485.7	2259.1	1811.5	2021.4	922.4	2255.8	1188.7	922.8	1750.2	3326.8	1852.4	3863.1	3289.3	1248.7
TRUE	High	Master Protein	P04178	Superoxide dismutase [Cu-Zn] OS=Sus scrofa OX=9823 GN=SOD1 PE=1 SV=2	0	FALSE	47.811	57	8	18	8	153	15.9	6.52	62.42	8	cell organization and biogenesis;other metabolic processes;stress response;developmental processes;other biological processes	non-structural extracellular;cytosol;mitochondrion;nucleus;other cytoplasmic organelle;other cell component	other molecular function	Pf00080	397036	ENSSSCG00025021718; ENSSSCG00035056538; ENSSSCG00045021700; ENSSSCG00050053056; ENSSSCG00055019424; ENSSSCG00065066291; ENSSSCG00070014563	SOD1	P04178; ssc:397036	Platelet degranulation ; Detoxification of Reactive Oxygen Species		2	0	1.082	0.646946	31.38	98	102	23.25	44.19	152.4	311.3	405.7	535	242.8	318.6	259.1	263.1	328.5	247.4	251.7	914.3	290.9	179.9
TRUE	High	Master Protein	A0A5G2R4U3	Hsp90 co-chaperone Cdc37 OS=Sus scrofa OX=9823 GN=CDC37 PE=1 SV=2	0	FALSE	20.921	18	4	6	4	359	42	4.94	22.38	4		other cell component	other molecular function	Pf03234, Pf08564, Pf08565		ENSSSCG00000013647	CDC37	A0A5G2R4U3			0	0	1.081	0.0704288	33.23	81.7	118.3	21.59	34.95	32.1	71.4	118.1	82.8	36.9	54.1	52.9	49.5	78.1	79.8	52.1	313.8	79.5	39.4
TRUE	High	Master Protein	A0A5S6HX27	Uncharacterized protein OS=Sus scrofa OX=9823 PE=3 SV=2	0	FALSE	36.937	28	3	12	3	90	9.3	9.8	44.38	3	cell organization and biogenesis	nucleus;other cell component	nucleic acid binding activity;other molecular function	Pf01101							0	0	1.08	0.366558	68.8	82.4	117.6	40.08	58.75	145.6	703	524.1	403.5	187.5	268.2	149.6	234.8	512.9	236	881.3	1253.6	167.2	123.3
TRUE	High	Master Protein	A0A5S6GBZ7	Calpain 1 OS=Sus scrofa OX=9823 GN=CAPN1 PE=3 SV=1	0	FALSE	38.968	19	10	13	10	775	87.8	5.8	42.16	10	protein metabolism;other metabolic processes;other biological processes	plasma membrane;cytosol;mitochondrion;other cytoplasmic organelle	other molecular function	Pf00648, Pf01067, Pf13833		ENSSSCG00000012999	CAPN1	A0A5S6GBZ7	Neutrophil degranulation; Degradation of the extracellular matrix		2	0	1.079	0.563508	19.71	101	99	12.79	27.21	60.7	115.7	192.5	136.7	84.8	95.4	92.9	93.3	113.6	85.2	98.2	394.3	121.2	59.7
TRUE	High	Master Protein	A0A8D1XYX0	Periostin OS=Sus scrofa OX=9823 GN=POSTN PE=1 SV=1	0	FALSE	36.566	18	9	13	9	825	91.8	7.24	46.43	9	cell adhesion			Pf02469		ENSSSCG00000009361; ENSSSCG00005044315	POSTN	A0A287B1R3; A0A8D1XYX0			0	0	1.079	0.578687	24.32	110.7	89.3	27.63	38.29	88	313.2	293.5	318.8	188.4	290.4	321.7	353.8	280.1	154.6	219.3	617	217	319.5
TRUE	High	Master Protein	Q95274	Thymosin beta-4 OS=Sus scrofa OX=9823 GN=TMSB4 PE=3 SV=3	0	FALSE	8.517	43	3	3	2	44	5.1	5.06	11.7	3	cell organization and biogenesis;signal transduction;other biological processes	cytosol;cytoskeleton;nucleus;other cell component	cytoskeletal activity;other molecular function	Pf01290	733606	ENSSSCG00000012119; ENSSSCG00015069888; ENSSSCG00025001517; ENSSSCG00030062389; ENSSSCG00035003010; ENSSSCG00040023885; ENSSSCG00045023876; ENSSSCG00050017316; ENSSSCG00055026150; ENSSSCG00060051180; ENSSSCG00065051287; ENSSSCG00070005462	TMSB4	Q2EN78; Q95274; ssc:733606	Platelet degranulation		1	1	1.077	0.205338	67.79	82	118	29.14	69.72	14.1	55.6	45.5	28.4	20.2	29	30.7	21	16.1	33.2	47.1	164.7	16.6	24.4
TRUE	High	Master Protein	A0A8D0NPF0	ATP-citrate synthase OS=Sus scrofa OX=9823 GN=ACLY PE=1 SV=1	0	FALSE	8.768	4	3	4	3	1130	123.6	7.42	12.18	3	other metabolic processes	cytosol;nucleus	other molecular function	Pf00285, Pf00549, Pf02629, Pf16114		ENSSSCG00000017421; ENSSSCG00005020702	ACLY	A0A8D0NPF0; F1S0N2	Neutrophil degranulation; Fatty acyl-CoA biosynthesis		2	0	1.076	0.219103	20.77	90.2	109.8	24.78	24.18	22.3	49.6	88.5	72.3	34.1	42.2	29.3	39.3	56.2	45	44.3	179	63	37.8
TRUE	High	Master Protein	A0A287AZV4	S-(hydroxymethyl)glutathione dehydrogenase OS=Sus scrofa OX=9823 GN=ADH5 PE=1 SV=2	0	FALSE	19.843	15	4	8	3	392	41.9	7.5	27.25	4	other metabolic processes	cytosol	other molecular function	Pf00107, Pf08240		ENSSSCG00000009185	ADH5	A0A287AZV4	Ethanol oxidation		1	1	1.076	0.665947	41.53	82.1	117.9	43.13	47.18	135.3	207.1	495.7	574.8	149.5	193	187.7	198.6	347.7	279.5	185.9	1002.5	257	121
TRUE	High	Master Protein	A0A287BP22	Follistatin like 1 OS=Sus scrofa OX=9823 GN=FSTL1 PE=4 SV=1	0	FALSE	37.698	27	9	14	9	307	34.9	5.4	47.62	9	other biological processes	non-structural extracellular	other molecular function	Pf07648, Pf09289		ENSSSCG00000039426	FSTL1	A0A287BP22	Regulation of Insulin-like Growth Factor (IGF) transport and uptake by Insulin-like Growth Factor Binding Proteins (IGFBPs); Post-translational protein phosphorylation; Signaling by BMP		3	0	1.074	0.572556	38.1	103.3	96.7	29.26	37.68	162.3	285.7	437.1	309.1	159.2	155.8	179.6	402.9	278.1	328.6	247.1	900.2	179.9	194.1
TRUE	High	Master Protein	A0A8W4FKA8	Intraflagellar transport 88 OS=Sus scrofa OX=9823 GN=IFT88 PE=4 SV=1	0	FALSE	7.257	3	2	2	2	817	91.8	6.2	7.3	2	other biological processes	cytoskeleton;other cell component		Pf00515, Pf12895, Pf13174, Pf13181		ENSSSCG00000009270	IFT88	A0A8W4FKA8			0	0	1.073	0.416627	64.96	98.8	101.2	31.01	56.1	5.7	23.2	22.8	18.4	9.2	7.5	13.2	7.2	15.8	21.9	22.9	46	12.7	5.5
TRUE	High	Master Protein	P26044	Radixin OS=Sus scrofa OX=9823 GN=RDX PE=2 SV=1	0	FALSE	40.278	15	8	13	2	583	68.5	6.27	44	8	cell organization and biogenesis;other biological processes	plasma membrane;other membranes;cytoskeleton;other cell component	cytoskeletal activity;other molecular function	Pf00373, Pf00769, Pf09379, Pf09380, Pf20492	494457		RDX	P26044; ssc:494457			0	0	1.073	0.097315	25.79	94.9	105.1	31.81	28.17	4.4	19.7	28.9	11.4	9.4	9.3	7.9	11.7	14.1	14.4	12	58.1	14	10.5
TRUE	High	Master Protein	A0A5G2R9D6	Peroxiredoxin-5 OS=Sus scrofa OX=9823 GN=PRDX5 PE=1 SV=1	0	FALSE	52.591	66	8	14	8	157	16.7	5.99	57.48	8	stress response;other biological processes	other cytoplasmic organelle	other molecular function	Pf08534		ENSSSCG00000013030	PRDX5	A0A5G2R9D6			0	0	1.072	0.233371	27.88	96.2	103.8	27.49	37.2	180.9	325	639	546.3	219.9	433.2	394.6	244.6	395.1	355.7	325.5	1695.8	549.7	201
TRUE	High	Master Protein	A0A287B4E6	Translationally-controlled tumor protein isoform 2 OS=Sus scrofa OX=9823 GN=TPT1 PE=3 SV=1	0	FALSE	5.996	9	2	2	2	245	27.9	4.91	6.17	2	other biological processes	non-structural extracellular;cytosol;cytoskeleton;nucleus;other cytoplasmic organelle	other molecular function	Pf00838		ENSSSCG00000040929	TPT1	A0A287B4E6			0	0	1.072	0.344021	23.91	97.5	102.5	22.31	36.15	13.8	34.4	44.1	42.6	23.4	28.5	27.8	18.9	40	24.3	29	103.2	27	24.3
TRUE	High	Master Protein	A0A287AGS7	Cadherin 5 OS=Sus scrofa OX=9823 GN=CDH5 PE=4 SV=2	0	FALSE	13.924	6	4	5	4	764	85	5.71	14.56	4	cell adhesion	plasma membrane;other membranes	other molecular function	Pf00028, Pf01049		ENSSSCG00000035772	CDH5	A0A287AGS7			0	0	1.071	0.199699	19.71	99.5	100.5	24.41	12.51	12.3	65	53.9	28.5	33.7	37.6	32.3	32.4	36.9	29.8	38	123	45.7	41
TRUE	High	Master Protein	F1RIE2	DNA damage-binding protein 1 OS=Sus scrofa OX=9823 GN=DDB1 PE=1 SV=3	0	FALSE	5.157	2	2	2	2	1139	126.8	5.26	6.81	2	cell-cell signaling;cell cycle OR cell proliferation;cell organization and biogenesis;protein metabolism;DNA metabolism;other metabolic processes;stress response;signal transduction;other biological processes	nucleus;other cell component	nucleic acid binding activity;other molecular function	Pf03178, Pf10433		ENSSSCG00000013094	DDB1	F1RIE2	Neddylation; Formation of TC-NER Pre-Incision Complex; Dual incision in TC-NER; Gap-filling DNA repair synthesis and ligation in TC-NER; Recognition of DNA damage by PCNA-containing replication complex; Dual Incision in GG-NER; Formation of Incision Complex in GG-NER; DNA Damage Recognition in GG-NER		8	0	1.071	0.327479	38.87	94.8	105.2	27.32	32.56	8.9	20.1	20.5	20	7.6	7.9	8.7	10.2	16.6	14.3	12.5	52.1	12.7	7.1
TRUE	High	Master Protein	A0A4X1VDN4	Chloride intracellular channel protein OS=Sus scrofa OX=9823 GN=CLIC1 PE=3 SV=1	0	FALSE	79.513	63	9	18	9	241	27	5.27	79.32	9	transport;other biological processes	plasma membrane;other membranes;ER/Golgi;nucleus	transporter activity	Pf13409, Pf13410		ENSSSCG00000039071; ENSSSCG00005038340	CLIC1	A0A287B2P1; A0A4X1VDN4			0	0	1.07	0.712045	32.08	94.1	105.9	17.19	36.69	213.8	471.7	580.4	527.6	227.6	351	292.5	323.5	456.3	418.9	396.8	1294.1	299.3	145.6
TRUE	High	Master Protein	A0A5G2QMI6	Septin 9 OS=Sus scrofa OX=9823 GN=SEPTIN9 PE=1 SV=1	0	FALSE	8.743	8	3	3	3	554	61.9	8.85	8.57	3		cytoskeleton	other molecular function	Pf00735		ENSSSCG00000017168	SEPTIN9	A0A5G2QMI6			0	0	1.068	0.255546	35.44	87.5	112.5	31.81	28.59	12.2	25.4	46.8	30.3	12	17.1	20	12.3	31.3	21.7	20.8	94	28.2	10.3
TRUE	High	Master Protein	A0A8W4FJA1	Ig-like domain-containing protein OS=Sus scrofa OX=9823 PE=4 SV=1	0	FALSE	400.511	54	19	733	7	440	47.4	8.27	2750.95	19				Pf07654					Initial triggering of complement; Classical antibody-mediated complement activation; FCGR activation; Regulation of actin dynamics for phagocytic cup formation; Role of phospholipids in phagocytosis; Regulation of Complement cascade		6	0	1.067	0.543647	27.99	96.8	103.2	67.93	92.69	2006.8	1904.8	404.1	897.2	1817.8	3213.4	2706.2	666.4	1033.6	2032.8	1598.6	594	1179.3	2289.8
TRUE	High	Master Protein	F1RX35	Fibrinogen gamma chain OS=Sus scrofa OX=9823 GN=FGG PE=1 SV=4	0	FALSE	170.904	56	19	57	19	451	51.3	6.06	210.97	19	cell organization and biogenesis;stress response	non-structural extracellular	signal transduction activity or receptor binding	Pf00147, Pf08702		ENSSSCG00000024314	FGG	F1RX35			0	0	1.067	0.130174	20.72	85.9	114.1	25.96	39.85	274	1299.4	1098.7	871.1	874.3	685.4	636.5	756.7	1187.5	939	1028.3	5595.7	915.3	1060.5
TRUE	High	Master Protein	A0A4X1U700	Large ribosomal subunit protein uL11 OS=Sus scrofa OX=9823 GN=RPL12 PE=1 SV=1	0	FALSE	7.428	21	2	2	2	165	17.8	9.42	6.7	2	protein metabolism;other metabolic processes	translational apparatus;other cell component	other molecular function	Pf00298, Pf03946	414416	ENSSSCG00000033019; ENSSSCG00005026020	RPL12	A0A4X1U700; A0A5G2R7M9; ssc:414416			0	0	1.067	0.666996	53.16	100.6	99.4	36.34	50.54	3	13	22.2	18.3	8.6	5	8.6	12.2	11.9	4.8	10.1	32	11	4.4
TRUE	High	Master Protein	Q6QR67	Resistin OS=Sus scrofa OX=9823 GN=RETN PE=1 SV=1	0	FALSE	33.435	45	4	7	4	109	11.7	7.75	30.62	4	signal transduction	non-structural extracellular	signal transduction activity or receptor binding	Pf06954	396674	ENSSSCG00000013575	RETN	Q6QR67; ssc:396674	Neutrophil degranulation		1	0	1.066	0.328015	73.8	51.7	148.3	128.89	98.87	10.6	661.6	90.6	19.5	249.8	36.5	17.9	52.4	166.9	7.5	554.5	194.9	20.7	151.8
TRUE	High	Master Protein	F1RVC9	Heterogeneous nuclear ribonucleoprotein D0 isoform a OS=Sus scrofa OX=9823 GN=HNRNPD PE=1 SV=2	0	FALSE	10.868	9	3	4	2	355	38.3	7.81	11.53	3	other biological processes	cytosol;nucleus;other cell component	nucleic acid binding activity	Pf00076, Pf08143		ENSSSCG00000009249	HNRNPD	F1RVC9	mRNA Splicing - Major Pathway; Processing of Capped Intron-Containing Pre-mRNA; AUF1 (hnRNP D0) binds and destabilizes mRNA		3	0	1.064	0.484916	34.27	100.2	99.8	34.41	32.03	25	35.9	75.5	62.5	19.8	36.9	22.4	33.8	61.2	36.2	38.3	155.4	42.6	18.4
TRUE	High	Master Protein	I3L5B2	40S ribosomal protein S7 OS=Sus scrofa OX=9823 GN=RPS7 PE=1 SV=3	0	FALSE	10.223	9	2	5	2	184	20.9	10.02	12.44	2	protein metabolism;other metabolic processes	cytoskeleton;translational apparatus;other cell component	other molecular function	Pf01251		ENSSSCG00000031088	RPS7	I3L5B2			0	0	1.064	0.566697	49.02	98.4	101.6	32.61	58.87	17.7	32.5	64	62.4	27.3	29.1	26.8	19.1	28.4	29.5	27.2	85.7	36.3	17.6
TRUE	High	Master Protein	A0A4X1UI84	Glucosamine-6-phosphate isomerase OS=Sus scrofa OX=9823 GN=GNPDA2 PE=1 SV=1	0	FALSE	8.032	14	3	3	3	276	31.2	6.9	8.54	3	other metabolic processes	other cell component	other molecular function	Pf01182	100516092	ENSSSCG00000008808; ENSSSCG00005028357	GNPDA2	A0A4X1UI84; F1S3T0; ssc:100516092	Glycolysis		1	0	1.064	0.599064	26.82	96	104	30.95	29.19	24	34.9	102.8	60.7	30.6	33.3	34.1	33.1	44.7	38.3	33.1	168.4	53.7	24.2
TRUE	High	Master Protein	F1S9Q3	Heat shock protein family A (Hsp70) member 8 OS=Sus scrofa OX=9823 GN=HSPA8 PE=1 SV=3	0	FALSE	223.898	63	31	83	25	655	71.8	5.59	289.54	31	protein metabolism;other metabolic processes		other molecular function	Pf00012		ENSSSCG00000015140	HSPA8	F1S9Q3			0	8	1.063	0.905127	20.36	92	108	26.86	32.35	1122.7	2357.1	3760.1	3871.7	1469.8	1798.9	1641.6	1717.6	2586.1	2233	1971.6	7861.8	2001	1114.1
TRUE	High	Master Protein	P50447	Alpha-1-antitrypsin OS=Sus scrofa OX=9823 GN=SERPINA1 PE=2 SV=1	0	FALSE	192.419	57	20	111	2	421	47.2	5.85	389.29	20		non-structural extracellular	enzyme regulator activity	Pf00079	397688		SERPINA1	P50447; ssc:397688			0	21	1.063	0.835648	15.59	97.6	102.4	13.27	24.73	1121.3	2741.4	3392.8	3007.9	1671.9	2277	2031	1766.7	2119.1	1832.5	2293	6070.4	4058.4	2300.4
TRUE	High	Master Protein	A0A286ZIU5	Serpin domain-containing protein OS=Sus scrofa OX=9823 GN=LOC100153899 PE=1 SV=2	0	FALSE	194.603	44	15	91	8	462	50.8	6.99	351.15	15		non-structural extracellular	enzyme regulator activity	Pf00079		ENSSSCG00000030371	LOC100153899	A0A286ZIU5			0	0	1.062	0.270364	15.06	100	100	32.55	38.29	944.1	1185.3	1183.2	1264.9	938.4	1878.7	950	840.8	1138.4	1751.5	990.3	2474.8	1627.9	1254.9
TRUE	High	Master Protein	A0A8D0R9P0	Glycerol-3-phosphate dehydrogenase [NAD(+)] OS=Sus scrofa OX=9823 GN=GPD1L PE=1 SV=1	0	FALSE	17.498	18	5	7	5	376	41.3	7.8	20.35	5	other metabolic processes;other biological processes	plasma membrane;other membranes;other cell component	other molecular function	Pf01210, Pf07479		ENSSSCG00000021977; ENSSSCG00005032987	GPD1L	A0A5G2QYS6; A0A8D0R9P0	Synthesis of PA		1	0	1.062	0.181258	30.72	94.2	105.8	19.63	26.1	39.3	75.7	150.2	107.9	75.1	103.1	71	84.7	92.2	80.4	72.2	273.9	127.2	71.8
TRUE	High	Master Protein	C5H0C6	Ubiquitin thioesterase OS=Sus scrofa OX=9823 GN=OTUB1 PE=1 SV=1	0	FALSE	9.587	14	3	3	3	271	31.3	4.94	10.54	3	protein metabolism;stress response;other biological processes	nucleus	enzyme regulator activity;other molecular function	Pf10275	100302092	ENSSSCG00000013045; ENSSSCG00005022828	OTUB1	A0A4X1VGV7; C5H0C6; ssc:100302092	Ub-specific processing proteases; Ovarian tumor domain proteases		2	0	1.062	0.662236	32.47	99.4	100.6	21.59	29.99	70.4	152.4	239.5	227.2	103.9	141.9	148.4	121.8	188.5	136.7	132.6	478.1	148.2	85.8
TRUE	High	Master Protein	A0A287BLX5	Dihydropyrimidinase OS=Sus scrofa OX=9823 GN=DPYS PE=1 SV=1	0.001	FALSE	3.517	5	2	2	2	466	50.8	7.46	5.89	2		other cell component	other molecular function	Pf01979		ENSSSCG00000006040	DPYS	A0A287BLX5			0	0	1.062	0.511214	22.34	101.7	98.3	131.31	121.29	2.6	7.9	131.8	16	38.4	5.3	3.5	6.9	21.3	4.7	7	223.4	18.6	36.3
TRUE	High	Master Protein	A0A5G2QGH6	S-methyl-5'-thioadenosine phosphorylase OS=Sus scrofa OX=9823 GN=MTAP PE=1 SV=2	0	FALSE	11.249	12	3	3	3	362	39.2	8.5	10.93	3	other metabolic processes	nucleus;other cell component	other molecular function	Pf01048		ENSSSCG00000005135	MTAP	A0A5G2QGH6			0	0	1.061	0.354084	15.37	92.7	107.3	26.13	31.75	10.3	16.3	20.3	21.8	19	12.8	13.1	25.3	22.4	17.9	13.6	55	19.7	15.4
TRUE	High	Master Protein	Q3MSM1	Pulmonary surfactant-associated protein C OS=Sus scrofa OX=9823 GN=SFTPC PE=2 SV=1	0	FALSE	5.291	11	2	2	2	208	22.7	9.1	6.16	2	other biological processes	non-structural extracellular;other membranes;other cell component		Pf04089, Pf08999		ENSSSCG00000009619; ENSSSCG00005029086	SFTPC	A0A4X1VGA3; Q3MSM1	Surfactant metabolism		1	0	1.06	0.984107	80.2	107	93	43.3	69.38	8.8	19.1	33	18.5	6.3	4.6	8.2	16.6	9.5	14	12.8	91.2	7.8	14.9
TRUE	High	Master Protein	A0A8W4F8H5	Tyrosine 3-monooxygenase/tryptophan 5-monooxygenase activation protein beta OS=Sus scrofa OX=9823 GN=YWHAB PE=1 SV=1	0	FALSE	79.979	56	12	39	6	247	28.2	4.83	135.62	12				Pf00244		ENSSSCG00000007381	YWHAB	A0A8W4F8H5			0	0	1.06	0.247427	28.84	88	112	29.53	32.08	131.8	337.4	680.4	378.4	185.9	226.9	220.6	234.7	371.2	290.8	281.4	1346.9	282.7	180.3
TRUE	High	Master Protein	A0A5S6HMU1	Ribonuclease inhibitor OS=Sus scrofa OX=9823 GN=RNH1 PE=4 SV=1	0	FALSE	48.691	26	8	11	8	429	45.9	5.11	41.34	8		other cell component		Pf13516, Pf18779		ENSSSCG00000032010	RNH1	A0A5S6HMU1			0	0	1.06	0.240757	32.92	92	108	16.93	32.75	96.4	170.5	217.5	200.7	90.5	154.7	125.5	117.1	174.2	171.5	142.2	529.9	149.2	79.1
TRUE	High	Master Protein	F1RMW7	CD177 molecule OS=Sus scrofa OX=9823 GN=CD177 PE=1 SV=2	0	FALSE	14.861	14	4	4	4	438	46.6	7.44	13.95	4	cell adhesion;cell organization and biogenesis;other biological processes	plasma membrane;other membranes		Pf00021		ENSSSCG00000003051	CD177	F1RMW7	Neutrophil degranulation; Cell surface interactions at the vascular wall; Common Pathway of Fibrin Clot Formation		3	0	1.06	0.236324	73.58	71.1	128.9	96.82	101.52	20.7	363.6	97.6	32.9	154.9	30.4	22.6	42	133.8	26.7	449.2	185.7	18.5	76.9
TRUE	High	Master Protein	A0A287AJQ2	Phosphoglycerate mutase OS=Sus scrofa OX=9823 GN=PGAM1 PE=1 SV=1	0	FALSE	83.789	65	12	32	12	254	28.8	7.18	122.28	12	other metabolic processes;other biological processes	cytosol	other molecular function	Pf00300	100154776	ENSSSCG00000010517	PGAM1	A0A287AJQ2; ssc:100154776	Neutrophil degranulation; Glycolysis; Gluconeogenesis		3	0	1.06	0.294223	5.09	96.5	103.5	24.59	33.25	291.2	565	1104.9	683.8	351.9	430	375	375.2	616.8	453.4	486.5	2201.4	514.1	350.9
TRUE	High	Master Protein	F1RYZ0	Large ribosomal subunit protein P2 OS=Sus scrofa OX=9823 PE=1 SV=2	0	FALSE	21.502	39	3	6	3	114	11.6	4.54	23.46	3	protein metabolism;other metabolic processes	cytosol;translational apparatus	other molecular function	Pf00428					L13a-mediated translational silencing of Ceruloplasmin expression; SRP-dependent cotranslational protein targeting to membrane; Major pathway of rRNA processing in the nucleolus and cytosol; Formation of a pool of free 40S subunits; GTP hydrolysis and joining of the 60S ribosomal subunit; Nonsense Mediated Decay (NMD) independent of the Exon Junction Complex (EJC); Nonsense Mediated Decay (NMD) e…		7	0	1.059	0.462831	29.69	91	109	35.38	39.42	48.9	96.1	239.2	128.1	64.3	70.3	72.2	62.1	132.3	78	70.5	476.1	94.9	48
TRUE	High	Master Protein	I3LCA2	T-complex protein 1 subunit theta OS=Sus scrofa OX=9823 GN=CCT8 PE=1 SV=2	0	FALSE	27.541	16	8	10	8	549	59.9	5.6	27.48	8	protein metabolism;other metabolic processes;other biological processes	cytosol;cytoskeleton;nucleus;other cell component	other molecular function	Pf00118		ENSSSCG00000026761	CCT8	I3LCA2	Neutrophil degranulation; Cooperation of PDCL (PhLP1) and TRiC/CCT in G-protein beta folding; Association of TriC/CCT with target proteins during biosynthesis		3	0	1.059	0.545925	26.89	98	102	22.64	35.32	130.7	261	448	407.1	187.3	235.7	236.7	179.9	296.3	241.4	217.3	838.4	261.9	180.5
TRUE	High	Master Protein	A0A287B8U5	FAM111 trypsin like peptidase A OS=Sus scrofa OX=9823 GN=FAM111A PE=1 SV=1	0	FALSE	8.335	3	2	2	2	605	68.8	6.37	6.76	2	protein metabolism;DNA metabolism;other metabolic processes;stress response;other biological processes	nucleus;other cell component	nucleic acid binding activity	Pf13365		ENSSSCG00000033703	FAM111A	A0A287B8U5			0	0	1.058	0.352033	13.96	96.1	103.9	22.92	26.02	3.8	16.5	19.9	14.6	7.3	9.7	9.3	10.9	13.9	11.1	7.6	39.6	17.5	9.6
TRUE	High	Master Protein	A0A287BM11	Serpin domain-containing protein OS=Sus scrofa OX=9823 GN=LOC100156325 PE=1 SV=2	0	FALSE	176.434	46	13	106	4	423	47.2	6.11	387.7	13		non-structural extracellular	enzyme regulator activity	Pf00079	100156325	ENSSSCG00000062845	LOC100156325	A0A287BM11; ssc:100156325			0	2	1.058	0.252057	29.13	95.1	104.9	10.77	22.71	207.6	498.1	517.5	532	319.7	387.5	357.2	389	451.6	431.1	372.9	1082.7	838.7	486.9
TRUE	High	Master Protein	F1SS24	Fibronectin OS=Sus scrofa OX=9823 GN=FN1 PE=1 SV=2	0	FALSE	707.655	44	72	197	1	2462	270.4	5.6	810.03	72	cell adhesion;cell organization and biogenesis;stress response;developmental processes;signal transduction;other biological processes	non-structural extracellular;extracellular matrix;plasma membrane;other membranes;ER/Golgi	signal transduction activity or receptor binding;enzyme regulator activity;other molecular function	Pf00039, Pf00040, Pf00041		ENSSSCG00000016174	FN1	F1SS24	Cell surface interactions at the vascular wall; Platelet degranulation ; Integrin cell surface interactions; GPER1 signaling; Regulation of Insulin-like Growth Factor (IGF) transport and uptake by Insulin-like Growth Factor Binding Proteins (IGFBPs); Post-translational protein phosphorylation; MAP2K and MAPK activation; ECM proteoglycans; p130Cas linkage to MAPK signaling for integrins; GRB2:SOS …		15	0	1.058	0.480231	21.13	108	92	19.91	36.25	10.5	20.3	19.7	18.2	12.4	9.9	16.3	9.4	15.7	12.2	11.6	39.7	19.2	18.9
TRUE	High	Master Protein	F1SCD0	Serpin domain-containing protein OS=Sus scrofa OX=9823 GN=LOC396685 PE=1 SV=3	0	FALSE	332.155	61	23	288	11	423	46.6	6.21	937.43	23		non-structural extracellular	enzyme regulator activity	Pf00079	396685	ENSSSCG00000054220	LOC396685	F1SCD0; ssc:396685			0	16	1.058	0.197177	12.04	92.5	107.5	37.78	40.98	3597.8	5768.2	14996.5	6485.6	3409.9	3676.3	3935.8	3723.8	6074.2	6273	4798.8	30413.9	8376.6	5087.7
TRUE	High	Master Protein	A0A286ZNH3	2-iminobutanoate/2-iminopropanoate deaminase OS=Sus scrofa OX=9823 GN=RIDA PE=1 SV=1	0	FALSE	15.089	34	3	4	3	137	14.4	6.65	15.95	3	RNA metabolism OR transcription;other metabolic processes;other biological processes	cytosol;mitochondrion;nucleus;other cytoplasmic organelle	nucleic acid binding activity;other molecular function	Pf01042	100158002	ENSSSCG00000006079; ENSSSCG00005039115	RIDA	A0A286ZNH3; A0A4X1TZT4; ssc:100158002	Threonine catabolism		1	0	1.057	0.541134	31.24	99.6	100.4	20.97	31.69	22.5	60.5	87.4	78.6	37.2	55.4	52	48.8	69.9	43.2	60.6	219.9	54.5	26.6
TRUE	High	Master Protein	A0A5G2RG09	Ribokinase OS=Sus scrofa OX=9823 GN=RBKS PE=1 SV=1	0	FALSE	14.995	21	4	5	4	285	30.3	5.12	16.76	4	other metabolic processes	nucleus;other cell component	kinase activity;other molecular function	Pf00294		ENSSSCG00000038001	RBKS	A0A5G2RG09			0	0	1.056	0.608613	34.12	97.6	102.4	21.71	41.15	27.4	36	61.5	55.7	25	36.3	27.9	35.5	50.4	38	38.4	144.4	40.4	17.2
TRUE	High	Master Protein	A0A8W4F839	Programmed cell death 6 OS=Sus scrofa OX=9823 GN=PDCD6 PE=1 SV=1	0	FALSE	9.654	18	2	2	2	206	23.2	9.72	8.25	2			other molecular function	Pf13499		ENSSSCG00000032090	PDCD6	A0A8W4F839			0	0	1.056	0.667864	50.76	99.7	100.3	33.46	42.07	9.3	45.1	33.8	37.4	12.1	21.7	15.3	16.6	26.9	21.4	31.1	91.7	18.3	16.5
TRUE	High	Master Protein	I3LS26	Prosaposin OS=Sus scrofa OX=9823 GN=PSAP PE=1 SV=3	0	FALSE	35.563	14	7	15	7	602	66.6	5.59	47.63	7	other metabolic processes;transport	non-structural extracellular;other cytoplasmic organelle	other molecular function	Pf02199, Pf03489, Pf05184		ENSSSCG00000010281	PSAP	I3LS26	Neutrophil degranulation; G alpha (i) signalling events; Peptide ligand-binding receptors; Platelet degranulation ; Glycosphingolipid catabolism		5	0	1.055	0.228539	13.63	96.6	103.4	19.87	24.53	145.4	306.4	348.4	218.6	135.6	197.6	194.7	187	316.9	216	254.3	941.8	221.8	197.3
TRUE	High	Master Protein	F2Z4Y1	Tyrosine 3-monooxygenase/tryptophan 5-monooxygenase activation protein eta OS=Sus scrofa OX=9823 GN=YWHAH PE=1 SV=2	0	FALSE	59.947	49	11	26	6	234	26.7	4.97	85.8	11	other metabolic processes;transport;signal transduction;other biological processes	plasma membrane;other membranes;other cell component	cytoskeletal activity;other molecular function	Pf00244		ENSSSCG00000010035	YWHAH	F2Z4Y1; ssc:100155504	Activation of BAD and translocation to mitochondria ; TP53 Regulates Metabolic Genes; RHO GTPases activate PKNs; Chk1/Chk2(Cds1) mediated inactivation of Cyclin B:Cdk1 complex		4	0	1.055	0.357757	32.96	87.5	112.5	23.98	27.34	104.6	226.7	425	250.6	151.1	176.9	142.9	145.8	256.4	203.6	167.5	843.1	192	140.8
TRUE	High	Master Protein	A0A4X1V9C5	SGT1 homolog, MIS12 kinetochore complex assembly cochaperone OS=Sus scrofa OX=9823 GN=SUGT1 PE=1 SV=1	0	FALSE	21.484	16	3	7	3	337	38.3	5.54	26.32	3	cell cycle OR cell proliferation;cell organization and biogenesis;other biological processes	other cell component	nucleic acid binding activity;other molecular function	Pf04969, Pf05002, Pf07719	100736854	ENSSSCG00000039338; ENSSSCG00005023170	SUGT1	A0A286ZQC1; A0A4X1V9C5; ssc:100736854	The NLRP3 inflammasome		1	0	1.055	0.486095	18.57	98.6	101.4	16.72	30.58	18.4	30.5	50.5	49.7	26.4	32.1	31.2	30.1	35.2	32.5	24	126.9	38	22.8
TRUE	High	Master Protein	A0A4X1U6G7	RAB5C, member RAS onco family OS=Sus scrofa OX=9823 GN=RAB5C PE=1 SV=1	0	FALSE	10.706	14	2	4	2	216	23.5	8.41	15.22	2			other molecular function	Pf00071	100523862	ENSSSCG00000032467; ENSSSCG00005018302	RAB5C	A0A287BN36; A0A4X1U6G7; ssc:100523862			0	0	1.054	0.448927	39.45	100	100	17.02	27.25	8.6	17.6	17	14	13.2	13.3	8.3	8.9	12.4	13.6	12.1	34	12.4	10.2
TRUE	High	Master Protein	I3L9V2	Synaptic vesicle membrane protein VAT-1 homolog OS=Sus scrofa OX=9823 GN=VAT1 PE=1 SV=1	0	FALSE	33.693	29	7	10	7	400	42.7	6.19	37.75	7	other biological processes	other membranes;mitochondrion	other molecular function	Pf08240, Pf13602	100625359	ENSSSCG00000024059	VAT1	I3L9V2; ssc:100625359	Neutrophil degranulation		1	0	1.054	0.647238	33.19	96.8	103.2	23.01	27.35	36.8	103.3	169.6	87	53.9	54.2	67.6	70.5	76.4	75.6	85.6	250.6	65.1	42.2
TRUE	High	Master Protein	A0A5G2R3H5	Ubiquitin carboxyl-terminal hydrolase OS=Sus scrofa OX=9823 GN=USP5 PE=1 SV=2	0	FALSE	13.298	10	5	5	5	803	89.2	5.11	16.82	5	protein metabolism		other molecular function	Pf00443, Pf00627, Pf02148, Pf17807		ENSSSCG00000000684	USP5	A0A5G2R3H5			0	0	1.053	0.162428	25.85	87.4	112.6	16.91	28.07	45.7	95.6	158.8	113.7	63.5	85.5	70.5	76.4	107.9	94.1	79.2	335.6	113.2	59
TRUE	High	Master Protein	A0A5G2QIE0	Vacuolar protein sorting-associated protein 29 OS=Sus scrofa OX=9823 GN=VPS29 PE=1 SV=1	0.001	FALSE	4.128	12	2	2	2	182	20.5	6.79	5.96	2	transport	other membranes;cytosol;other cytoplasmic organelle		Pf12850	100737886	ENSSSCG00000009823	VPS29	A0A5G2QIE0; ssc:100737886			0	0	1.053	0.977647	23.75	96.8	103.2	20.78	28.31	28.5	63.2	67.1	83.8	37.7	44.4	49.2	42.3	66.5	47.3	43.9	132.8	65.7	22.4
TRUE	High	Master Protein	A0A5K1UBC7	N-acetylmuramoyl-L-alanine amidase OS=Sus scrofa OX=9823 GN=PGLYRP2 PE=3 SV=1	0	FALSE	62.545	30	11	18	11	598	64.5	6.8	69.54	11	other metabolic processes;stress response;other biological processes		other molecular function	Pf01510		ENSSSCG00000025560	PGLYRP2	A0A5K1UBC7	Antimicrobial peptides		1	0	1.052	0.585274	22.77	99.5	100.5	11.05	22.38	126.6	272.4	395.9	297.7	205.9	208.7	248.5	236.6	228.7	224	213.1	903.6	433.6	289.2
TRUE	High	Master Protein	A0A5G2RBM6	Glutaredoxin 3 OS=Sus scrofa OX=9823 GN=GLRX3 PE=1 SV=2	0.001	FALSE	4.17	5	2	2	2	450	50	9.07	5.8	2	cell organization and biogenesis;protein metabolism;other metabolic processes;other biological processes	cytosol;nucleus	other molecular function	Pf00085, Pf00462		ENSSSCG00000010759	GLRX3	A0A5G2RBM6			0	0	1.051	0.66015	28.23	104	96	24.41	31.54	13.6	20.1	30.3	30.6	9.7	23.8	20.3	17.1	22.1	18.2	19.7	76.8	19.5	9.6
TRUE	High	Master Protein	Q29387	Elongation factor 1-gamma (Fragment) OS=Sus scrofa OX=9823 GN=EEF1G PE=2 SV=2	0	FALSE	9.744	8	3	4	3	432	49.6	6.57	11.22	3	protein metabolism;other metabolic processes	nucleus;other cell component	nucleic acid binding activity	Pf00043, Pf00647, Pf02798			EEF1G	Q29387; Q8SPX8			0	0	1.051	0.640344	27.98	100.7	99.3	21.29	27.31	29.6	46.4	74.4	76.1	41.5	47.7	45.7	56.7	75.1	44.7	45.6	138.5	51	39.1
TRUE	High	Master Protein	A0A287BED1	Prefoldin subunit 1 OS=Sus scrofa OX=9823 GN=PFDN1 PE=1 SV=1	0.001	FALSE	4.602	14	2	3	2	122	14.2	6.81	8.85	2	protein metabolism;other metabolic processes;other biological processes	other cell component	other molecular function	Pf01920	100737972	ENSSSCG00000038493	PFDN1	A0A287BED1; ssc:100737972			0	0	1.051	0.475627	29.3	87.5	112.5	19.78	39.01	13.9	32.9	54.5	43.3	21.5	24.9	28.3	25.5	25.9	35.2	22.3	107.7	31.8	13.8
TRUE	High	Master Protein	I3LGC2	Ribosome binding protein 1 OS=Sus scrofa OX=9823 GN=RRBP1 PE=4 SV=3	0	FALSE	26.126	11	8	10	8	1469	157.3	9.1	30.53	8	transport	other membranes;ER/Golgi		Pf05104		ENSSSCG00000024692	RRBP1	A0A5G2QSX1; I3LGC2			0	0	1.051	0.171731	80.64	80.3	119.7	39.01	54.22	19.8	47.9	146.5	92.2	39.9	65.2	44.5	44	80.9	60.3	76.7	289.5	50.6	37
TRUE	High	Master Protein	F2Z5C1	Annexin OS=Sus scrofa OX=9823 GN=ANXA5 PE=1 SV=4	0	FALSE	154.227	61	17	47	3	321	36.1	5.05	183.24	17	other biological processes	plasma membrane;other membranes;other cell component	other molecular function	Pf00191	100521982	ENSSSCG00000009097; ENSSSCG00005041660	ANXA5	A0A4X1VBD0; F2Z5C1; ssc:100521982	Platelet degranulation		1	15	1.051	0.294836	58.41	83.2	116.8	25.53	38.81	742.3	1548.2	2514.2	1741.8	808.2	1690.6	1209.1	1267.2	2161.2	1825.8	883.6	7177.9	1634.3	964.3
TRUE	High	Master Protein	A0A4X1VV05	Transgelin OS=Sus scrofa OX=9823 GN=TAGLN2 PE=1 SV=1	0	FALSE	101.548	61	9	30	9	199	22.4	8.25	134.34	9				Pf00307, Pf00402	100515893	ENSSSCG00000006395; ENSSSCG00005003700	TAGLN2	A0A287AK21; A0A4X1VV05; ssc:100515893			0	0	1.05	0.273911	33.6	97.6	102.4	21.57	27.53	184.8	577	732.8	606.5	303.5	441.3	419.9	411.9	641.8	421.2	420	1794	507	279.9
TRUE	High	Master Protein	A0A5G2Q7I8	Twinfilin actin binding protein 2 OS=Sus scrofa OX=9823 GN=TWF2 PE=1 SV=2	0.001	FALSE	4.282	6	2	2	2	500	55.1	8.68	7.13	2	cell organization and biogenesis;other biological processes	cytoskeleton;other cell component	cytoskeletal activity;other molecular function	Pf00241		ENSSSCG00000011435	TWF2	A0A5G2Q7I8			0	0	1.049	0.325417	11.11	95.2	104.8	18.01	22.57	5.4	10.8	18.3	10	6.7	8.5	9	12.2	9.1	8.5	12.2	33.5	10	6.5
TRUE	High	Master Protein	A0A4X1VDY5	60 kDa heat shock protein, mitochondrial OS=Sus scrofa OX=9823 GN=HSPD1 PE=1 SV=1	0	FALSE	14.473	17	5	6	5	468	50.2	7.78	18.92	5	protein metabolism;other metabolic processes	cytosol	other molecular function	Pf00118		ENSSSCG00000016077; ENSSSCG00005007076	HSPD1	A0A287ATN8; A0A4X1VDY5			0	0	1.048	0.164857	26.93	87.2	112.8	33.51	32	12.5	12.7	36	16.6	11	10.4	15.9	9.5	18.2	16.4	20.3	77.5	16.3	7.9
TRUE	High	Master Protein	A0A287A0Q2	45 kDa calcium-binding protein OS=Sus scrofa OX=9823 GN=SDF4 PE=1 SV=1	0	FALSE	15.638	11	4	5	4	478	53.7	5.47	15.2	4	transport;other biological processes	ER/Golgi;other cytoplasmic organelle	other molecular function	Pf13202		ENSSSCG00000003332	SDF4	A0A287A0Q2			0	0	1.048	0.455279	50.36	95.7	104.3	17.9	31.56	17.4	51.2	58.1	38.5	21.1	23.9	28.8	34.9	39.3	34.1	42.2	159.4	30.5	38.1
TRUE	High	Master Protein	F1RX37	Fibrinogen beta chain OS=Sus scrofa OX=9823 GN=FGB PE=1 SV=4	0	FALSE	203.652	48	21	57	21	534	60.8	8.28	228.67	21	cell adhesion;cell organization and biogenesis;protein metabolism;other metabolic processes;stress response;other biological processes	non-structural extracellular;extracellular matrix;plasma membrane;other membranes;ER/Golgi;other cell component	signal transduction activity or receptor binding;other molecular function	Pf00147, Pf08702		ENSSSCG00000008997	FGB	F1RX37	p130Cas linkage to MAPK signaling for integrins; Integrin cell surface interactions; Platelet degranulation ; MAP2K and MAPK activation; Common Pathway of Fibrin Clot Formation; GRB2:SOS provides linkage to MAPK signaling for Integrins ; Integrin signaling; Regulation of TLR by endogenous ligand		8	0	1.048	0.11121	19.58	86.8	113.2	31.17	37.19	148	1027.7	776.3	672.5	683.3	556.5	468.7	544.1	891.6	712.7	784.2	3968.8	700.1	865.3
TRUE	High	Master Protein	A0A8D0MLF8	Large ribosomal subunit protein uL13 OS=Sus scrofa OX=9823 PE=1 SV=1	0.001	FALSE	3.972	10	2	2	2	187	21.7	10.92	4.62	2	protein metabolism;other metabolic processes;other biological processes	translational apparatus	other molecular function	Pf00572					L13a-mediated translational silencing of Ceruloplasmin expression; SRP-dependent cotranslational protein targeting to membrane; Major pathway of rRNA processing in the nucleolus and cytosol; Formation of a pool of free 40S subunits; GTP hydrolysis and joining of the 60S ribosomal subunit; Nonsense Mediated Decay (NMD) independent of the Exon Junction Complex (EJC); Nonsense Mediated Decay (NMD) e…		7	0	1.048	0.610585	38.35	96.2	103.8	24.64	41.18	26	45.8	96.3	74.8	37.8	39.3	40.9	34.4	55.5	43.2	41.6	140.6	51.2	30.7
TRUE	High	Master Protein	A0A286ZVR9	EPS8 like 2 OS=Sus scrofa OX=9823 GN=EPS8L2 PE=1 SV=2	0	FALSE	27.473	13	6	8	6	672	75.5	6.99	26.65	6		other cell component		Pf00018, Pf08416, Pf18016		ENSSSCG00000012848	EPS8L2	A0A286ZVR9			0	0	1.047	0.749723	29.52	96.9	103.1	21.61	32.56	57.6	149.5	176.6	91.4	67.4	82.1	53.8	71.5	90.3	114	96	386.4	74.8	65.5
TRUE	High	Master Protein	A0A5G2R740	Serine/threonine-protein phosphatase OS=Sus scrofa OX=9823 GN=PPP5C PE=1 SV=1	0	FALSE	6.983	7	3	3	3	485	55.2	6.76	8.25	3		other cell component	other molecular function	Pf00149, Pf00515, Pf08321		ENSSSCG00000003098	PPP5C	A0A5G2R740			0	0	1.047	0.802589	34.71	97.1	102.9	26.07	45.19	17.9	36.2	55.4	55.3	21.4	33.3	32.2	24.4	48	34.7	31.9	107.1	35.1	10.8
TRUE	High	Master Protein	F2Z5N0	Proteasome subunit alpha type OS=Sus scrofa OX=9823 GN=PSMA6 PE=1 SV=1	0	FALSE	22.753	28	6	8	6	246	27.4	6.76	26.2	6	protein metabolism;other metabolic processes	nucleus;other cell component	nucleic acid binding activity;other molecular function	Pf00227, Pf10584		ENSSSCG00000054516; ENSSSCG00005043757	PSMA6	A0A4X1TAA0; F2Z5N0	Antigen processing: Ubiquitination & Proteasome degradation; FCERI mediated NF-kB activation; Interleukin-1 signaling; Neddylation; Ub-specific processing proteases; Regulation of RUNX3 expression and activity; Cdc20:Phospho-APC/C mediated degradation of Cyclin A; Separation of Sister Chromatids; Assembly of the pre-replicative complex; Orc1 removal from chromatin; ABC-family proteins mediated tr…		48	0	1.047	0.419578	30.46	96.3	103.7	46.83	35.3	21.5	43.6	136.2	76.8	32.8	23.4	31.3	35.9	48.8	36.4	35.9	213	46	24.6
TRUE	High	Master Protein	A0A287BRA3	Agrin OS=Sus scrofa OX=9823 GN=AGRN PE=1 SV=1	0	FALSE	11.829	3	4	4	4	2041	215.9	6.44	12.01	4	cell-cell signaling;signal transduction;other biological processes	plasma membrane;other membranes;other cell component	other molecular function	Pf00008, Pf00050, Pf00053, Pf00054, Pf01390, Pf03146, Pf07648		ENSSSCG00000022204	AGRN	A0A287BRA3			0	0	1.046	0.789164	25.45	99.4	100.6	17.19	24.51	23.5	37.8	45.2	28.8	29.8	29.8	40.1	30.2	35.1	22.3	33.1	103.8	27.2	35.4
TRUE	High	Master Protein	P80015	Azurocidin OS=Sus scrofa OX=9823 GN=AZU1 PE=1 SV=2	0	FALSE	47.891	28	5	13	5	246	27	11.63	51.02	5	protein metabolism;stress response;developmental processes;signal transduction;other biological processes	non-structural extracellular;other membranes;other cytoplasmic organelle	other molecular function	Pf00089	100522363	ENSSSCG00000013415; ENSSSCG00005018835; ENSSSCG00015060634; ENSSSCG00025007701; ENSSSCG00030017322; ENSSSCG00035074066; ENSSSCG00040064681; ENSSSCG00045030459; ENSSSCG00055024074; ENSSSCG00065007386; ENSSSCG00070026803	AZU1	P80015; ssc:100522363	Neutrophil degranulation		1	0	1.045	0.723485	23.23	82.2	117.8	87.66	77.4	26.5	424.8	126.4	48.2	179.2	45.1	34.1	61.6	181.6	39	356.8	248.3	49.2	80.5
TRUE	High	Master Protein	K7GK75	Cofilin-1 OS=Sus scrofa OX=9823 GN=CFL1 PE=1 SV=3	0	FALSE	75.177	54	11	28	10	179	20	8.62	98.5	11	cell organization and biogenesis	cytoskeleton	cytoskeletal activity	Pf00241		ENSSSCG00000012974	CFL1	K7GK75			0	0	1.045	0.359168	45.21	95.2	104.8	24.09	43.11	213	950.9	838	620.2	329.9	495	457.1	586.3	739.1	552.4	693.6	1657.5	515.6	303.7
TRUE	High	Master Protein	F1RIP4	RuvB-like helicase OS=Sus scrofa OX=9823 GN=RUVBL2 PE=1 SV=4	0	FALSE	14.238	14	6	6	6	505	55.6	6.04	16.44	6	cell organization and biogenesis;DNA metabolism;other metabolic processes;stress response;other biological processes	cytosol;cytoskeleton;nucleus;other cell component	nucleic acid binding activity;other molecular function	Pf06068, Pf17856		ENSSSCG00000003152	RUVBL2	F1RIP4			0	0	1.045	0.660413	13.05	97.6	102.4	18.25	35.95	43.3	64.9	95.7	99.6	51.5	58.8	55.5	57.6	84.1	60.7	55.1	193.7	73.4	39.1
TRUE	High	Master Protein	A0A4X1U7H8	Thioredoxin like 1 OS=Sus scrofa OX=9823 GN=TXNL1 PE=1 SV=1	0	FALSE	22.191	18	3	4	3	254	28.2	4.97	16.29	3				Pf00085, Pf06201		ENSSSCG00000004537; ENSSSCG00005001695	TXNL1	A0A287BG87; A0A4X1U7H8			0	0	1.043	0.625191	16.69	95.3	104.7	17.44	32.38	18.8	33.9	48.2	38.3	19.7	29.1	23.7	24.9	39.8	31	25.1	94.5	28.6	14.1
TRUE	High	Master Protein	A0A8W4FPR0	Acidic leucine-rich nuclear phosphoprotein 32 family member OS=Sus scrofa OX=9823 GN=ANP32E PE=1 SV=1	0	FALSE	5.503	14	2	2	2	204	23.4	3.68	6.75	2		nucleus		Pf14580		ENSSSCG00000035209	ANP32E	A0A8W4FPR0			0	0	1.043	0.373953	27.35	97.1	102.9	22.48	30.57	46	89	116.8	101	52.3	64.1	61.8	59.8	116	65.2	75.7	260	93.1	50.5
TRUE	High	Master Protein	A0A5G2QYA4	L-selectin OS=Sus scrofa OX=9823 GN=SELL PE=3 SV=1	0	FALSE	8.704	8	2	3	2	371	41.6	6.84	9.38	2	cell adhesion;other biological processes	plasma membrane;other membranes	other molecular function	Pf00008, Pf00059, Pf00084		ENSSSCG00000006287	SELL	A0A5G2QYA4			0	0	1.042	0.37449	28.01	98.5	101.5	29.14	40.03	26.3	72.7	39.1	31.2	28.4	23	29.5	29	44.5	27	58.5	91.5	30.2	37.1
TRUE	High	Master Protein	F1SCC9	Serpin domain-containing protein OS=Sus scrofa OX=9823 GN=LOC106504545 PE=3 SV=3	0	FALSE	235.448	48	17	253	8	339	37.8	6.46	771.43	17		non-structural extracellular	enzyme regulator activity	Pf00079		ENSSSCG00000002483	LOC106504545	F1SCC9			0	0	1.042	0.265739	15.75	92.7	107.3	17.41	15.84	985.8	1900.9	3163.2	1820	1405.5	2031.2	2067.2	1578.6	1909.2	1722.3	1549.7	6195.3	2401.1	2133
TRUE	High	Master Protein	F1SPJ1	Matrix metallopeptidase 19 OS=Sus scrofa OX=9823 GN=MMP19 PE=3 SV=4	0	FALSE	5.123	7	2	2	2	506	57.7	6.77	6.51	2	cell organization and biogenesis;protein metabolism;other metabolic processes	non-structural extracellular;extracellular matrix	other molecular function	Pf00045, Pf00413, Pf01471		ENSSSCG00000000368	MMP19	F1SPJ1	Degradation of the extracellular matrix		1	0	1.042	0.661692	34.13	100.3	99.7	31.52	19.44	9.8	10.3	13.4	13.5	8.8	7.2	10	18.2	11.3	10.6	9.7	30.7	10.1	11.2
TRUE	High	Master Protein	A0A8X9AEQ6	Actin-related protein 2/3 complex subunit 5 OS=Sus scrofa OX=9823 GN=ARPC5 PE=1 SV=1	0	FALSE	13.647	40	4	4	4	154	16.7	6.02	16.21	4	cell organization and biogenesis;other biological processes	cytoskeleton;other cell component	cytoskeletal activity	Pf04699		ENSSSCG00000015560	ARPC5	A0A8X9AEQ6	Regulation of actin dynamics for phagocytic cup formation; Neutrophil degranulation; Clathrin-mediated endocytosis; EPHB-mediated forward signaling; RHO GTPases Activate WASPs and WAVEs		5	0	1.041	0.456457	39.11	83.4	116.6	30.26	34.1	33.3	118.9	131.9	90.3	42.7	57.2	60.3	64	123.4	71.1	97.4	265.9	68.8	44.3
TRUE	High	Master Protein	F1SMI8	Complement component C6 OS=Sus scrofa OX=9823 GN=C6 PE=1 SV=4	0	FALSE	67.784	23	16	25	16	880	99.1	7.46	87.04	16	stress response;other biological processes	non-structural extracellular;plasma membrane;other membranes		Pf00084, Pf00090, Pf01823, Pf21195, Pf21288		ENSSSCG00000016861	C6	F1SMI8			0	0	1.041	0.501747	34.19	101.9	98.1	28.65	34.91	201.6	620.2	405.3	361.5	233.1	454.1	436.9	596.1	467.1	670.8	390.8	1047.3	690.6	310.6
TRUE	High	Master Protein	A0A480ZCU6	Sepiapterin reductase OS=Sus scrofa OX=9823 GN=SPR PE=1 SV=1	0	FALSE	15.833	27	5	6	5	266	28.8	7.74	18.83	5	other metabolic processes	cytosol;nucleus	other molecular function	Pf00106	100521367	ENSSSCG00000008309	SPR	A0A286ZKH3; A0A480ZCU6; ssc:100521367	eNOS activation; Tetrahydrobiopterin (BH4) synthesis, recycling, salvage and regulation		2	0	1.041	0.208015	21.86	91.9	108.1	17.56	40.32	42.7	78.8	105.6	83.4	44.6	85.2	65.8	61.4	87.9	78.1	61.8	237.2	97.1	47.5
TRUE	High	Master Protein	K7GME6	S100 calcium binding protein A9 OS=Sus scrofa OX=9823 GN=S100A9 PE=1 SV=1	0	FALSE	39.854	21	5	20	5	222	24.3	7.61	58.69	5	cell adhesion;cell-cell signaling;stress response;developmental processes;other biological processes	other cell component	other molecular function	Pf01023		ENSSSCG00000006588	S100A9	K7GME6	Neutrophil degranulation; RHO GTPases Activate NADPH Oxidases; Regulation of TLR by endogenous ligand; Metal sequestration by antimicrobial proteins		4	0	1.041	0.139357	37.6	83.3	116.7	72.69	84.11	103.1	1365.6	675	238	286.8	207.1	162.4	294.2	639	161	1632.2	1160.3	211.7	251.1
TRUE	High	Master Protein	A0A480K104	ATP-dependent 6-phosphofructokinase OS=Sus scrofa OX=9823 GN=PFKL PE=1 SV=1	0	FALSE	29.639	16	9	9	7	780	85.2	7.34	27.98	9	other metabolic processes	other cell component	kinase activity;other molecular function	Pf00365		ENSSSCG00000028197	PFKL	A0A480K104; I3LFQ5			0	1	1.041	0.622464	50.44	97.6	102.4	20.37	36.48	20	36.9	64.9	50	27.7	32.1	31.8	21.8	34.8	36.3	30.5	119.2	36.1	19.8
TRUE	High	Master Protein	A0A287BIH9	Leucine-rich repeat flightless-interacting protein 1 OS=Sus scrofa OX=9823 GN=LRRFIP1 PE=1 SV=3	0	FALSE	37.817	13	8	12	8	831	87.8	4.56	39.54	8	other biological processes			Pf09738	100517377	ENSSSCG00000016330	LRRFIP1	A0A287BIH9			0	0	1.041	0.766252	21.54	98	102	41.22	34.18	102.5	240.1	603.3	362.5	137.8	168.6	144.4	144.8	271.7	167.4	170.3	1008.8	241.6	120.8
TRUE	High	Master Protein	A0A287ARC6	UV excision repair protein RAD23 OS=Sus scrofa OX=9823 GN=RAD23A PE=1 SV=1	0	FALSE	5.406	4	2	2	2	417	45.6	4.5	7.26	2	protein metabolism;DNA metabolism;other metabolic processes;stress response;other biological processes	cytosol;ER/Golgi;nucleus;other cell component	nucleic acid binding activity;other molecular function	Pf00240, Pf00627, Pf09280		ENSSSCG00000013747	RAD23A	A0A287ARC6	Formation of Incision Complex in GG-NER; Josephin domain DUBs; DNA Damage Recognition in GG-NER		3	0	1.04	0.451147	27.71	89.9	110.1	29.9	27.04	34.2	92	169	109.7	51.9	60.9	57.8	54.3	105.7	73.4	61.2	330.5	76.4	56.4
TRUE	High	Master Protein	A0A287A1M9	ADP-ribosylation factor OS=Sus scrofa OX=9823 GN=ARF4 PE=1 SV=2	0	FALSE	17.223	34	4	8	2	190	21.6	5.64	22.44	4	cell organization and biogenesis;transport;developmental processes;other biological processes	plasma membrane;other membranes;cytosol;ER/Golgi;other cell component	signal transduction activity or receptor binding;other molecular function	Pf00025		ENSSSCG00000031791	ARF4	A0A287A1M9	COPI-mediated anterograde transport; COPI-dependent Golgi-to-ER retrograde traffic; VxPx cargo-targeting to cilium		3	0	1.04	0.99545	34.68	101.3	98.7	20.68	38.14	10.6	25.9	41	35.4	19.8	19.3	22	18.2	28.4	20.4	21.4	71.1	25.6	11.9
TRUE	High	Master Protein	K7GS49	Interleukin enhancer-binding factor 2 OS=Sus scrofa OX=9823 GN=ILF2 PE=1 SV=1	0	FALSE	7.822	16	3	3	3	390	43	5.26	9.85	3	other biological processes	cytosol;nucleus;other cell component	nucleic acid binding activity	Pf07528, Pf20965	100154734	ENSSSCG00000028553	ILF2	K7GS49; ssc:100154734	Neutrophil degranulation; PKR-mediated signaling		2	0	1.039	0.610844	39.52	97.4	102.6	16.5	25.97	31.4	50.7	76.2	36.2	38.3	43	33.6	34	44.2	34.6	41.1	148.9	31.8	32.6
TRUE	High	Master Protein	F6Q469	Serpin domain-containing protein OS=Sus scrofa OX=9823 PE=1 SV=1	0	FALSE	128.072	36	11	113	7	413	46.3	6.61	365.66	11		non-structural extracellular	enzyme regulator activity	Pf00079							0	0	1.039	0.131591	10.43	100.5	99.5	8.07	19.37	788.9	1548.3	1683.6	1624.7	1088.1	1203.8	1167.3	1155.8	1110.3	1311.6	1232.5	2942.4	2314.3	1720.5
TRUE	High	Master Protein	F1RX68	Serine/threonine-protein phosphatase OS=Sus scrofa OX=9823 GN=PPP2CB PE=3 SV=5	0	FALSE	12.488	14	3	4	1	309	35.6	5.43	14.8	3	cell organization and biogenesis;protein metabolism;other metabolic processes;stress response;other biological processes	cytoskeleton;nucleus;other cell component	other molecular function	Pf00149		ENSSSCG00000015842	PPP2CB	F1RX68	PI5P, PP2A and IER3 Regulate PI3K/AKT Signaling; Regulation of TP53 Degradation; Amplification of signal from unattached kinetochores via a MAD2 inhibitory signal; Separation of Sister Chromatids; Resolution of Sister Chromatid Cohesion; RHO GTPases Activate Formins; EML4 and NUDC in mitotic spindle formation; PKR-mediated signaling; Negative regulation of MAPK pathway; Disassembly of the destruc…		23	1	1.039	0.402634	22.26	95.6	104.4	22.21	25.08	5.3	11.4	22.7	11.8	8.2	8.4	8.4	9.4	13	9.5	9.7	36.9	12.8	6.5
TRUE	High	Master Protein	F1RXM6	Serpin family A member 7 OS=Sus scrofa OX=9823 GN=SERPINA7 PE=3 SV=3	0	FALSE	35.921	22	7	12	7	420	47.2	5.72	35.05	7	transport	non-structural extracellular	enzyme regulator activity	Pf00079		ENSSSCG00000012547	SERPINA7	F1RXM6			0	0	1.038	0.753875	7.64	96.2	103.8	7.9	19.06	73.6	174.2	195.9	146.8	89.4	113.4	102.4	118.6	123.3	120.5	138.9	388.5	199.8	137.3
TRUE	High	Master Protein	A0A4X1WA58	Actin related protein 2 OS=Sus scrofa OX=9823 GN=ACTR2 PE=1 SV=1	0	FALSE	26.736	22	7	8	7	399	45.3	7.2	29.08	7				Pf00022	100174962	ENSSSCG00000008358; ENSSSCG00005030463	ACTR2	A0A480NK33; A0A4X1WA58			0	0	1.038	0.428177	33.02	89.8	110.2	23.86	35.61	50.1	171.9	231.3	144	63.4	101.5	87.3	97.4	111.5	122.6	140.3	378.9	89.5	75.2
TRUE	High	Master Protein	A0A5G2RKF7	Rab GDP dissociation inhibitor OS=Sus scrofa OX=9823 GN=GDI2 PE=1 SV=2	0	FALSE	79.397	46	16	25	11	462	52.1	7.47	89.2	16	transport;signal transduction	other membranes;other cell component	enzyme regulator activity	Pf00996		ENSSSCG00000011137	GDI2	A0A5G2RKF7			0	3	1.037	0.607932	44.61	97.9	102.1	18.12	37.73	189.9	513.7	695	581.3	288.4	410.3	355.2	394.8	540	372.6	432.5	1354.9	409.7	237.4
TRUE	High	Master Protein	F1SFI6	Fetuin B OS=Sus scrofa OX=9823 GN=FETUB PE=1 SV=3	0	FALSE	74.48	40	11	23	11	377	41.2	7.52	82.66	11	other biological processes	non-structural extracellular	enzyme regulator activity	Pf00031	100517609	ENSSSCG00000011800; ENSSSCG00005036055	FETUB	A0A4X1UFW7; F1SFI6; ssc:100517609			0	0	1.036	0.452362	9.62	102.3	97.7	19.8	35.48	376.6	638.9	1163.1	543.5	737.6	627.5	599.6	602	552.8	631.9	496.9	2265.3	618.8	1214.4
TRUE	High	Master Protein	F1S179	Thiosulfate sulfurtransferase like domain containing 1 OS=Sus scrofa OX=9823 GN=TSTD1 PE=1 SV=3	0	FALSE	7.675	20	2	3	2	137	14.9	9.38	11.21	2	other metabolic processes	cytosol;other cell component	other molecular function	Pf00581	100158075	ENSSSCG00000006370	TSTD1	F1S179; ssc:100158075	Sulfide oxidation to sulfate		1	0	1.036	0.50725	48.74	98.8	101.2	33.37	42.24	22.9	30.1	50.8	44.6	31.8	54.3	24.5	22.4	24	32.7	26	169.3	35.5	18.6
TRUE	High	Master Protein	A0A8W4FI14	Aconitase 1 OS=Sus scrofa OX=9823 GN=ACO1 PE=1 SV=1	0	FALSE	33.903	12	7	9	7	802	88.8	7.36	34.04	7			nucleic acid binding activity;other molecular function	Pf00330, Pf00694		ENSSSCG00000023807	ACO1	A0A8W4FI14			0	0	1.035	0.442039	33.23	101.7	98.3	13.8	49.85	77.2	197.1	250.9	203.8	104.7	140.9	152	161.1	177.5	146.7	140	488.1	131.4	91.6
TRUE	High	Master Protein	A0A287BED9	Moesin OS=Sus scrofa OX=9823 GN=MSN PE=1 SV=3	0	FALSE	158.434	51	29	52	23	577	67.8	6.54	192.4	29		plasma membrane;other membranes;cytoskeleton;other cell component	cytoskeletal activity	Pf00373, Pf00769, Pf09379, Pf09380, Pf20492		ENSSSCG00000012365	MSN	A0A287BED9			0	4	1.033	0.503923	24.45	96.7	103.3	18.75	22.45	306.6	909.3	1267.5	755.8	466.9	538.5	518.7	674.5	819.8	698.6	609.4	2621.2	642.9	457.2
TRUE	High	Master Protein	A0A287A2R9	Tyrosine 3-monooxygenase/tryptophan 5-monooxygenase activation protein epsilon OS=Sus scrofa OX=9823 GN=YWHAE PE=1 SV=1	0	FALSE	92.281	60	15	34	12	255	29.2	4.74	119.25	15	stress response;signal transduction;other biological processes	plasma membrane;other membranes;cytosol;nucleus	other molecular function	Pf00244		ENSSSCG00000062888	YWHAE	A0A287A2R9	Regulation of HSF1-mediated heat shock response; RAB GEFs exchange GTP for GDP on RABs; HSF1 activation; TP53 Regulates Metabolic Genes; RHO GTPases activate PKNs; Anchoring of the basal body to the plasma membrane; Recruitment of NuMA to mitotic centrosomes; Signaling by Hippo; Regulation of PLK1 Activity at G2/M Transition; Loss of Nlp from mitotic centrosomes; Recruitment of mitotic centrosome…		16	4	1.032	0.354083	42.24	86.8	113.2	25.02	36.84	253.1	522.9	960	610.5	307.1	404.6	344.8	323.6	607.2	503.7	411.1	2196.7	430.7	253.4
TRUE	High	Master Protein	A0A480I0Y2	Myosin light chain 6 OS=Sus scrofa OX=9823 GN=MYL6 PE=1 SV=1	0	FALSE	20.069	24	4	8	4	205	22.1	5.47	25.18	4		other cell component	other molecular function		396807	ENSSSCG00000039506; ENSSSCG00005007961	MYL6	A0A480I0Y2; A0A5G2QF69; A0A8D0X5A1			0	0	1.032	0.252113	43.5	80.7	119.3	25.19	35.35	48.7	163	194.7	141.2	66.3	82.1	78.4	71.5	133	120	132.3	401.8	98.2	54.9
TRUE	High	Master Protein	A0A287BK87	Organic solute carrier partner 1 OS=Sus scrofa OX=9823 GN=OSCP1 PE=4 SV=2	0	FALSE	7.556	8	2	2	2	379	43.1	6.57	7.37	2				Pf10188		ENSSSCG00000036709	OSCP1	A0A287BK87			0	0	1.032	0.424261	18.54	94.7	105.3	19.23	50.07	14.4	31.7	43.3	35.5	17.6	24.4	19.1	17.8	31.6	31	24.6	94.5	26.5	10.8
TRUE	High	Master Protein	P04163	Protein S100-A10 OS=Sus scrofa OX=9823 GN=S100A10 PE=1 SV=2	0	FALSE	5.79	36	2	4	2	96	11.1	6.77	12.25	2		non-structural extracellular;other cell component	other molecular function	Pf01023			S100A10	P04163			0	0	1.032	0.503147	20.14	100.7	99.3	19.71	20.72	25	44.9	80.3	58.5	30.2	37.1	36.6	39.6	29.9	36.3	41	133.1	59.2	36.8
TRUE	High	Master Protein	F1S8G5	Thimet oligopeptidase 1 OS=Sus scrofa OX=9823 GN=THOP1 PE=1 SV=4	0	FALSE	5.653	3	2	2	2	690	78.6	6.1	6.28	2	protein metabolism		other molecular function	Pf01432		ENSSSCG00000013468	THOP1	F1S8G5			0	0	1.031	0.742763	22.28	97.9	102.1	19.68	19.64	16.6	20.1	39	37.1	19.5	24.6	24.1	30.3	31.2	27.9	29	87	24.4	18.5
TRUE	High	Master Protein	P08059	Glucose-6-phosphate isomerase OS=Sus scrofa OX=9823 GN=GPI PE=1 SV=3	0	FALSE	77.977	36	15	26	15	558	63.1	7.99	90.91	15	other metabolic processes;developmental processes;signal transduction;other biological processes	non-structural extracellular;plasma membrane;other membranes;cytosol	signal transduction activity or receptor binding;other molecular function	Pf00342	397602	ENSSSCG00000002873; ENSSSCG00025034806; ENSSSCG00035079108; ENSSSCG00040063535; ENSSSCG00045018132; ENSSSCG00050050209; ENSSSCG00055019026; ENSSSCG00060039122; ENSSSCG00065052281	GPI	P08059; Q29556; ssc:397602	Neutrophil degranulation; Glycolysis; Gluconeogenesis; TP53 Regulates Metabolic Genes		4	0	1.031	0.439263	48.79	90.9	109.1	21.2	43.57	251.7	807.6	982.8	825.9	352.9	463	430.9	533.3	673.1	479.8	870.2	1904.6	445.3	268.9
TRUE	High	Master Protein	F2Z5K2	Proteasome subunit alpha type OS=Sus scrofa OX=9823 GN=PSMA5 PE=1 SV=3	0	FALSE	15.175	24	4	4	4	241	26.4	4.79	14.2	4	protein metabolism;other metabolic processes	cytosol;nucleus;other cell component		Pf00227, Pf10584	497063	ENSSSCG00000006830; ENSSSCG00005011346	PSMA5	A0A480SCD0; A0A4X1TE96; F2Z5K2; ssc:497063	Neutrophil degranulation; FCERI mediated NF-kB activation; Separation of Sister Chromatids; The role of GTSE1 in G2/M progression after G2 checkpoint; Interleukin-1 signaling; Neddylation; Antigen processing: Ubiquitination & Proteasome degradation; Ub-specific processing proteases; Regulation of RUNX3 expression and activity; Cdc20:Phospho-APC/C mediated degradation of Cyclin A; Assembly of the …		49	0	1.031	0.699126	27.58	95.8	104.2	53.91	33.63	18.7	39.3	126.3	61.2	19	31	20.1	29.7	31.8	29.4	32.3	174.9	43.4	18.1
TRUE	High	Master Protein	A0A287AT83	Eukaryotic translation initiation factor 4B OS=Sus scrofa OX=9823 GN=EIF4B PE=4 SV=3	0	FALSE	15.385	7	3	4	3	588	66.8	5.73	15.4	3		cytosol	nucleic acid binding activity	Pf00076		ENSSSCG00000032028	EIF4B	A0A287AT83; A0A480WWU4	mTORC1-mediated signalling; L13a-mediated translational silencing of Ceruloplasmin expression; Deadenylation of mRNA; Translation initiation complex formation; Ribosomal scanning and start codon recognition		5	0	1.03	0.224227	54.42	93.6	106.4	27.6	47.98	18.7	51.7	94.7	78.4	30.1	50.3	43	39.8	57.3	50.7	41.9	250.8	49.3	24.8
TRUE	High	Master Protein	P59083	14 kDa phosphohistidine phosphatase OS=Sus scrofa OX=9823 GN=PHPT1 PE=1 SV=2	0	FALSE	7.779	25	3	3	3	126	13.9	6.38	8.87	3	protein metabolism;other metabolic processes	cytosol	other molecular function	Pf05005		ENSSSCG00070000065	PHPT1	F1RWN4; P59083			0	0	1.03	0.953097	66.02	103.5	96.5	36.05	60.63	31.7	70.4	95.1	97.1	33.9	91	65.9	57.9	123	71.1	57.8	380.6	78.6	22
TRUE	High	Master Protein	O46560	Pyridoxal kinase OS=Sus scrofa OX=9823 GN=PDXK PE=1 SV=1	0	FALSE	18.495	21	5	5	5	322	35.6	6.38	18.34	5	other metabolic processes	cytosol	kinase activity;other molecular function	Pf08543	396983		PDXK	O46560; ssc:396983			0	0	1.03	0.193345	32.65	92.7	107.3	19.28	39.11	25.3	82.8	108.3	62.4	36.8	47.4	51.7	49.7	65.2	58.6	52.3	209.7	67.1	30.4
TRUE	High	Master Protein	A0A5G2QZY6	GTP-binding nuclear protein Ran OS=Sus scrofa OX=9823 GN=RAN PE=1 SV=2	0	FALSE	26.208	24	5	7	5	221	25	7.9	25.2	5	transport	nucleus;other cell component	other molecular function	Pf00071		ENSSSCG00000009746	RAN	A0A5G2QZY6	Transcriptional regulation by small RNAs; Postmitotic nuclear pore complex (NPC) reformation; Regulation of cholesterol biosynthesis by SREBP (SREBF)		3	0	1.03	0.269538	33.31	100.5	99.5	22.87	46.76	60.4	152.1	189	180.2	72.9	130.4	117	99.4	172.8	117.7	123.2	436.5	149.5	66.1
TRUE	High	Master Protein	A0A286ZW98	Sulfotransferase OS=Sus scrofa OX=9823 GN=SULT1E1 PE=3 SV=1	0	FALSE	9.323	7	2	2	2	296	35	7.4	6.76	2	other metabolic processes;other biological processes	other membranes;cytosol;nucleus;other cell component	other molecular function	Pf00685		ENSSSCG00000039341; ENSSSCG00005036759	SULT1E1	A0A286ZW98; A0A8D0PNF3	Paracetamol ADME; Cytosolic sulfonation of small molecules		2	0	1.029	0.502337	90.75	95	105	58.75	134.54	8.9	21.5	18.5	21.4	13.6	42	44.9	15.7	39.1	24.9	17.4	63.4	23.6	6.4
TRUE	High	Master Protein	A0A480PLY3	14-3-3 protein zeta/delta OS=Sus scrofa OX=9823 GN=YWHAZ PE=1 SV=1	0	FALSE	94.259	66	14	44	9	245	27.7	4.79	156.54	14				Pf00244	780440	ENSSSCG00000006062	YWHAZ	A0A480PLY3			0	2	1.028	0.61782	23.19	93.4	106.6	29.88	30.46	344.2	737.4	1657.4	1009	469.6	547.3	549	519.4	770.7	614.1	644.7	2872.7	615.4	457.6
TRUE	High	Master Protein	I3LPB5	creatine kinase OS=Sus scrofa OX=9823 GN=CKB PE=3 SV=2	0	FALSE	56.84	40	9	17	9	381	42.7	5.78	59.11	9	other metabolic processes	cytosol;mitochondrion	kinase activity;other molecular function	Pf00217, Pf02807		ENSSSCG00000021220	CKB	I3LPB5	RND3 GTPase cycle; Creatine metabolism		2	0	1.028	0.416658	32.96	97.9	102.1	24.8	47.69	145.9	253.9	263	352.4	140	274.8	238.4	159.4	258.9	302.7	224	621.3	285.8	112.4
TRUE	High	Master Protein	I3LNH3	Glucosidase II alpha subunit OS=Sus scrofa OX=9823 GN=GANAB PE=1 SV=2	0	FALSE	7.705	5	4	4	4	966	109.1	6.13	11.43	4	other metabolic processes		other molecular function	Pf01055, Pf13802, Pf21365	396938	ENSSSCG00000030653	GANAB	A0A287B478; I3LNH3			0	0	1.028	0.564748	28.13	99.2	100.8	20.22	22.26	30.5	79.4	100.7	59.4	42.4	37.8	46.1	38	68.7	39.8	58.3	194.6	55.8	40.1
TRUE	High	Master Protein	A0PFK7	F-actin-capping protein subunit beta OS=Sus scrofa OX=9823 GN=CAPZB PE=1 SV=2	0	FALSE	23.711	19	5	7	5	272	30.6	6	22.95	5	cell organization and biogenesis;other biological processes	cytoskeleton;other cell component	cytoskeletal activity	Pf01115	100134958		CAPZB	A0A286ZU64; A0PFK7; A9XFX6; F1SUN9; ssc:100134958	RHOD GTPase cycle; RHOF GTPase cycle; COPI-mediated anterograde transport; MHC class II antigen presentation; Factors involved in megakaryocyte development and platelet production; HSP90 chaperone cycle for steroid hormone receptors (SHR) in the presence of ligand		6	0	1.028	0.413943	43.79	90.5	109.5	22.27	32.29	78.6	265.8	374.5	265.2	128.9	166.5	156.4	167.1	235.8	179.3	221.2	723.6	197.9	106
TRUE	High	Master Protein	A0A8D0PAY4	Eukaryotic translation initiation factor 3 subunit H OS=Sus scrofa OX=9823 GN=EIF3H PE=1 SV=1	0	FALSE	8.431	9	2	2	2	324	36.6	6.67	5.3	2	cell organization and biogenesis;protein metabolism;other metabolic processes	translational apparatus;other cell component	nucleic acid binding activity;other molecular function	Pf01398, Pf19445		ENSSSCG00000006016; ENSSSCG00005017290	EIF3H	A0A287BR32; A0A8D0PAY4			0	0	1.028	0.404826	41.95	94.6	105.4	30.26	47.86	8.4	18.1	41.1	29.4	13.8	16.5	19.4	13	25.9	18.1	12.6	79.4	24.8	6.3
TRUE	High	Master Protein	A0A8W4FIK4	Ig-like domain-containing protein OS=Sus scrofa OX=9823 PE=4 SV=1	0	FALSE	389.647	72	22	560	7	324	35.6	8.09	1995.94	22				Pf07654							0	19	1.027	0.701602	11.61	104.3	95.7	29.48	59.3	4081.8	6657.1	4039	3820.8	4698.3	5902.9	6740	5879.7	4503.1	3988.3	5393	7801.3	4753.5	5279.3
TRUE	High	Master Protein	F1SKY2	Nitrilase family member 2 OS=Sus scrofa OX=9823 GN=NIT2 PE=1 SV=3	0	FALSE	9.796	18	4	4	4	283	31.2	7.27	11.48	4	other metabolic processes	cytosol;cytoskeleton	other molecular function	Pf00795	100625406	ENSSSCG00000011968; ENSSSCG00005025420	NIT2	A0A4X1UWI9; F1SKY2; ssc:100625406	Neutrophil degranulation		1	0	1.026	0.459117	26.29	96.9	103.1	22.42	37.76	85.7	137.5	121.3	154	78.1	141.4	106.7	86.1	142.3	131.9	112.6	298.5	142.3	58.4
TRUE	High	Master Protein	A0A8W4F8P8	Synaptotagmin binding cytoplasmic RNA interacting protein OS=Sus scrofa OX=9823 GN=SYNCRIP PE=1 SV=1	0	FALSE	11.539	9	5	5	5	616	68.8	8.48	13.62	5			nucleic acid binding activity	Pf00076, Pf18360		ENSSSCG00000004294	SYNCRIP	A0A8W4F8P8			0	0	1.026	0.327154	22.03	94.9	105.1	17.27	26.87	58.5	141.3	202.3	142	80.3	94.8	79.7	86.1	127.8	103.4	114.8	385.8	128.1	70.3
TRUE	High	Master Protein	F1RWJ5	Importin subunit beta-1 OS=Sus scrofa OX=9823 GN=KPNB1 PE=1 SV=3	0.001	FALSE	4.843	3	2	2	2	876	97.2	4.78	5.82	2	cell cycle OR cell proliferation;cell organization and biogenesis;transport;signal transduction	other membranes;cytosol;ER/Golgi;nucleus;other cell component	other molecular function	Pf03810, Pf13513	100518449	ENSSSCG00000017514	KPNB1	F1RWJ5; K9IVR9; ssc:100518449	Neutrophil degranulation; Initiation of Nuclear Envelope (NE) Reformation; Interferon alpha/beta signaling; Assembly of the ORC complex at the origin of replication; Regulation of cholesterol biosynthesis by SREBP (SREBF); Apoptosis induced DNA fragmentation		6	0	1.026	0.530179	36.2	98.1	101.9	14.31	48.88	37	82	110.3	98	50.2	54.8	57	62.2	74.4	60.8	59.3	212.7	63.1	33.4
TRUE	High	Master Protein	Q70KH2	Lysosomal acid glucosylceramidase OS=Sus scrofa OX=9823 GN=GBA1 PE=3 SV=1	0.001	FALSE	4.88	4	2	2	2	536	59.8	7.94	5.03	2	cell organization and biogenesis;other metabolic processes;other biological processes	other membranes;ER/Golgi;other cytoplasmic organelle	other molecular function	Pf02055, Pf17189	449572		GBA1	Q70KH2; ssc:449572			0	0	1.026	0.349875	16.5	98.3	101.7	8.83	29.4	12.7	35.3	38.6	31.1	23.7	24	22.3	27.4	28.5	27	26.8	70.3	22.3	27.6
TRUE	High	Master Protein	A0A287BSC3	Alkaline phosphatase OS=Sus scrofa OX=9823 GN=ALPL PE=1 SV=2	0	FALSE	39.064	12	8	17	8	834	91.2	8.7	53.51	8	other metabolic processes	plasma membrane;other membranes	other molecular function	Pf00245		ENSSSCG00000032607	ALPL	A0A287BSC3	Post-translational modification: synthesis of GPI-anchored proteins		1	0	1.025	0.910383	23.67	94.8	105.2	61.12	46.18	125.9	957.8	448.6	225.4	154.3	135.7	223	250.3	334.9	215.3	510.5	864.9	181.3	151
TRUE	High	Master Protein	F2Z4Z1	14-3-3 domain-containing protein OS=Sus scrofa OX=9823 GN=YWHAG PE=1 SV=1	0	FALSE	70.666	58	13	28	8	247	28.3	4.89	96.05	13	signal transduction	other cell component	other molecular function	Pf00244	100523057	ENSSSCG00000007692	YWHAG	F2Z4Z1; ssc:100523057	Recruitment of NuMA to mitotic centrosomes; Recruitment of mitotic centrosome proteins and complexes; TP53 Regulates Metabolic Genes; RHO GTPases activate PKNs; Anchoring of the basal body to the plasma membrane; Regulation of PLK1 Activity at G2/M Transition; Loss of Nlp from mitotic centrosomes; AURKA Activation by TPX2; Activation of BAD and translocation to mitochondria ; Chk1/Chk2(Cds1) medi…		12	1	1.025	0.336559	18.42	84.9	115.1	35.91	30.85	140.4	347.3	824.5	475	223.1	246.7	224.5	232.2	413.9	328.8	280.1	1526.8	318.7	227.5
TRUE	High	Master Protein	A0A8D1S4D2	Nucleobindin 1 OS=Sus scrofa OX=9823 GN=NUCB1 PE=1 SV=1	0	FALSE	62.331	35	11	17	11	450	52.4	5.27	57.63	11		ER/Golgi	other molecular function			ENSSSCG00000003150; ENSSSCG00005004290	NUCB1	A0A5G2RF91; A0A8D1S4D2			0	0	1.025	0.713443	25.52	100.3	99.7	12.47	23.39	180.8	297.1	363.8	260	159.4	215.2	228.9	232.5	256.9	217.4	239.6	793.7	206.3	200.3
TRUE	High	Master Protein	A2SW51	Monocyte differentiation antigen CD14 OS=Sus scrofa OX=9823 GN=CD14 PE=1 SV=1	0	FALSE	88.139	31	8	15	8	373	39.7	6.16	72.38	8	stress response;transport;signal transduction;other biological processes	non-structural extracellular;plasma membrane;other membranes;ER/Golgi	other molecular function	Pf13516		ENSSSCG00000014369; ENSSSCG00005011702	CD14	A0A8D1HRK1; A2SW51	Neutrophil degranulation; IKK complex recruitment mediated by RIP1; TRAF6-mediated induction of TAK1 complex within TLR4 complex; IRAK2 mediated activation of TAK1 complex upon TLR7/8 or 9 stimulation; Regulation of TLR by endogenous ligand; Activation of IRF3, IRF7 mediated by TBK1, IKBKE; Transfer of LPS from LBP carrier to CD14; Caspase activation via Death Receptors in the presence of ligand;…		11	0	1.025	0.384684	15.91	93.5	106.5	16.34	20.5	84.5	253.9	317.4	259.4	142.5	160.4	158.6	150	171.3	119.1	200.8	653.6	226.2	200.4
TRUE	High	Master Protein	F1S3Q8	Pantetheinase OS=Sus scrofa OX=9823 GN=VNN3 PE=1 SV=3	0	FALSE	17.733	12	5	7	5	501	56.3	5.95	22.15	5	other metabolic processes	non-structural extracellular	other molecular function	Pf00795, Pf19018	100152784	ENSSSCG00000004180	VNN3	F1S3Q8; ssc:100152784			0	0	1.025	0.356018	28.67	103.5	96.5	16.44	38.87	88.1	251.8	219.2	217.5	178.1	115.9	128.4	165.1	167.5	109.3	159.3	422.5	330.4	232.8
TRUE	High	Master Protein	A0A8D1M6M7	Farnesyl pyrophosphate synthase OS=Sus scrofa OX=9823 GN=FDPS PE=1 SV=1	0	FALSE	14.69	10	3	3	3	380	43.8	5.96	11.48	3	other metabolic processes		other molecular function	Pf00348		ENSSSCG00000006512; ENSSSCG00005017272	FDPS	A0A5G2QST4; A0A8D1M6M7			0	0	1.024	0.515077	54.4	98.7	101.3	34.84	42.71	31.7	57.6	128.8	125.3	36.3	59.7	56.5	49.8	84.2	45.4	67.1	318.1	67.1	26.5
TRUE	High	Master Protein	A0A8W4FHQ3	Ig-like domain-containing protein OS=Sus scrofa OX=9823 PE=4 SV=1	0	FALSE	173.95	43	7	369	1	157	16.6	7.24	1501.15	7				Pf07686					Immunoregulatory interactions between a Lymphoid and a non-Lymphoid cell; Initial triggering of complement; Classical antibody-mediated complement activation; Cell surface interactions at the vascular wall; FCGR activation; Regulation of actin dynamics for phagocytic cup formation; Role of phospholipids in phagocytosis; Scavenging of heme from plasma; Role of LAT2/NTAL/LAB on calcium mobilization…		16	1	1.024	0.167745	21.89	93	107	27.93	24.79	30.2	44.9	56	38.9	49.9	41.5	68.3	49	44.8	43.5	61.4	91.9	59.7	57.3
TRUE	High	Master Protein	I3LQH7	Biliverdin reductase B OS=Sus scrofa OX=9823 GN=BLVRB PE=1 SV=2	0	FALSE	24.641	29	5	8	5	206	22.2	6.86	28.04	5	other metabolic processes	plasma membrane;other membranes;cytosol;nucleus	other molecular function	Pf13460	100625219	ENSSSCG00000021067	BLVRB	I3LQH7; ssc:100625219	Cytoprotection by HMOX1; Heme degradation		2	0	1.024	0.285038	43.91	86.4	113.6	31.06	37.05	62	139.8	200.7	252	102	179.4	144.2	114.8	217.3	166.1	123.6	689.4	295.4	77.6
TRUE	High	Master Protein	F1SFI7	Alpha-2-HS-glycoprotein OS=Sus scrofa OX=9823 GN=AHSG PE=1 SV=3	0	FALSE	267.532	55	16	311	16	365	38.8	5.85	1257.75	16		non-structural extracellular	enzyme regulator activity	Pf00031	397585	ENSSSCG00000011799	AHSG	F1SFI7; ssc:397585			0	0	1.022	0.488281	3.55	100.7	99.3	20.03	15.98	1383.4	2896	4780.5	4031.3	1768.1	2537	3013.4	2469.7	2945.5	2339.7	2314.9	9024.2	4828.5	2642.7
TRUE	High	Master Protein	I3L736	Chromosome 3 C16orf89 homolog OS=Sus scrofa OX=9823 GN=C3H16orf89 PE=4 SV=2	0	FALSE	18.991	16	5	9	5	361	40.5	7.02	27.41	5		other membranes;cytosol	other molecular function	Pf15882	100624690	ENSSSCG00000025072	C3H16orf89	I3L736; ssc:100624690			0	0	1.022	0.268015	50.67	88.9	111.1	27.24	53.28	162	523	289.2	211.4	176.9	302.3	221.6	318	351.7	605.4	490.7	748.8	209.2	135.1
TRUE	High	Master Protein	A0A287B8R2	Nuclear migration protein nudC OS=Sus scrofa OX=9823 GN=NUDC PE=1 SV=1	0	FALSE	41.042	31	12	14	12	409	46.7	6.58	45.1	12	cell cycle OR cell proliferation;cell organization and biogenesis;protein metabolism;other metabolic processes;other biological processes	cytosol;cytoskeleton;other cell component	other molecular function	Pf04969, Pf14050, Pf16273		ENSSSCG00000003566	NUDC	A0A287B8R2	Amplification of signal from unattached kinetochores via a MAD2 inhibitory signal; Separation of Sister Chromatids; Resolution of Sister Chromatid Cohesion; RHO GTPases Activate Formins; EML4 and NUDC in mitotic spindle formation; RND2 GTPase cycle		7	0	1.021	0.508331	61.16	94.4	105.6	30.12	47.32	113.4	224.1	376.6	413.7	158.3	213.7	185.2	153.7	306.4	249.9	191.6	1021.5	238.9	102.5
TRUE	High	Master Protein	A0A2C9F3E9	Junction plakoglobin OS=Sus scrofa OX=9823 GN=JUP PE=3 SV=1	0	FALSE	50.47	17	9	16	9	744	81.7	6.14	48.72	9	cell adhesion;cell-cell signaling;cell organization and biogenesis;signal transduction;other biological processes	plasma membrane;other membranes;cytosol;cytoskeleton;nucleus;other cell component	other molecular function	Pf00514		ENSSSCG00000017428	JUP	A0A2C9F3E9	RHOA GTPase cycle; RHOC GTPase cycle; RHOB GTPase cycle; Neutrophil degranulation; RHOQ GTPase cycle; RHOH GTPase cycle; CDC42 GTPase cycle; VEGFR2 mediated vascular permeability; Formation of the cornified envelope; Adherens junctions interactions; Regulation of CDH11 function		12	0	1.021	0.77193	43.84	101.6	98.4	29.59	49.56	210.4	301.5	315.9	198.9	356.2	375.5	239.2	384	259.3	240.1	249.7	427.1	312.7	169.1
TRUE	High	Master Protein	A0A287A8C7	Plectin OS=Sus scrofa OX=9823 GN=PLEC PE=1 SV=1	0	FALSE	6.344	0	3	3	3	5252	590	5.58	7	3	cell cycle OR cell proliferation;cell organization and biogenesis;other metabolic processes;stress response;developmental processes;other biological processes	plasma membrane;other membranes;cytosol;cytoskeleton;mitochondrion;other cell component	cytoskeletal activity;other molecular function	Pf00307, Pf00681, Pf17902, Pf18373, Pf21019, Pf21020, Pf21097		ENSSSCG00000039094	PLEC	A0A287A8C7	Assembly of collagen fibrils and other multimeric structures; Caspase-mediated cleavage of cytoskeletal proteins; Type I hemidesmosome assembly		3	0	1.021	0.978163	33.93	94.6	105.4	51.39	49.54	5.5	23	59.5	24.4	13.7	16.2	7.5	18	31.5	19.4	15.5	114.2	12	7.8
TRUE	High	Master Protein	F1SV69	Matrix metallopeptidase 8 OS=Sus scrofa OX=9823 GN=MMP8 PE=3 SV=2	0	FALSE	19.661	15	5	7	5	468	53.7	8.15	18.35	5	cell organization and biogenesis;protein metabolism;other metabolic processes;developmental processes;other biological processes	non-structural extracellular;extracellular matrix	other molecular function	Pf00045, Pf00413, Pf01471	100523811	ENSSSCG00000029675	MMP8	F1SV69; ssc:100523811	Activation of Matrix Metalloproteinases; Neutrophil degranulation; Collagen degradation		4	0	1.021	0.660728	29.58	92.1	107.9	104.5	88.56	12.7	174.3	31.1	9.1	51.7	15.3	13.4	28.8	32.1	15.4	112	40.1	14.8	62.6
TRUE	High	Master Protein	A0A286ZNN6	Dickkopf WNT signaling pathway inhibitor 3 OS=Sus scrofa OX=9823 GN=DKK3 PE=1 SV=2	0	FALSE	7.467	9	2	2	2	333	36.8	4.55	7.65	2	other biological processes	non-structural extracellular		Pf04706		ENSSSCG00000013401	DKK3	A0A286ZNN6			0	0	1.02	0.639882	18.57	106.6	93.4	27.67	35.93	11.5	47.7	72.3	38.1	20.5	28.6	29.7	25.4	35.4	32.1	30.1	140.4	26.1	25.4
TRUE	High	Master Protein	A0A5G2R1C1	Protein tyrosine kinase 7 (inactive) OS=Sus scrofa OX=9823 GN=PTK7 PE=1 SV=2	0	FALSE	17.622	8	5	5	5	1039	114.5	6.93	15.92	5		other membranes	kinase activity;other molecular function	Pf07679, Pf07714, Pf13927		ENSSSCG00000001660	PTK7	A0A5G2R1C1			0	0	1.019	0.743283	16.95	103.4	96.6	19.75	31.79	63.8	88.7	170.1	100.2	62	68.3	64.7	98	96.9	54.5	71.1	287.7	117.2	78.7
TRUE	High	Master Protein	A0A287B8F3	Fructose-bisphosphate aldolase OS=Sus scrofa OX=9823 GN=ALDOA PE=1 SV=1	0	FALSE	129.324	56	18	42	1	416	45	8.09	165.45	18	other metabolic processes		other molecular function	Pf00274		ENSSSCG00000032556; ENSSSCG00005028591	ALDOA	A0A287B6L0; A0A287B8F3; A0A4X1U0N5			0	19	1.019	0.279588	16.88	91.5	108.5	24.32	29.54	276.6	664.1	1218	731.5	352.5	465.8	438.3	441	610.9	543.2	586.1	2333.7	541.7	361.5
TRUE	High	Master Protein	A0A4X1TEM7	Pyruvate kinase OS=Sus scrofa OX=9823 GN=PKM PE=1 SV=1	0	FALSE	140.181	34	15	38	15	579	63.1	8.29	144.62	15	other metabolic processes		kinase activity;other molecular function	Pf00224, Pf02887		ENSSSCG00000001930; ENSSSCG00005042664	PKM	A0A287AQJ5; A0A480TIS7; A0A4X1TEM7			0	0	1.018	0.243322	19.94	92.5	107.5	19.77	59.71	311.8	952.3	1305.1	915.6	490.9	629.7	546	546.8	835.5	536.5	804.2	2497	700.9	491
TRUE	High	Master Protein	A0A5G2RG14	Complement C3 OS=Sus scrofa OX=9823 GN=C3 PE=1 SV=2	0	FALSE	1268.04	78	108	651	86	1640	184.8	6.58	2528.55	108	stress response;other biological processes	non-structural extracellular	enzyme regulator activity	Pf00207, Pf01759, Pf01821, Pf01835, Pf07677, Pf07678, Pf07703, Pf17789, Pf17790, Pf17791, Pf21308, Pf21406		ENSSSCG00000013551	C3	A0A5G2RG14			0	20	1.017	0.351426	10.8	96.2	103.8	10.35	25.47	6549	17557.2	15498.8	10929.5	9198.9	9578.2	8715.2	11049.5	10982.7	9994	13023.7	36174.7	21275.7	14410.8
TRUE	High	Master Protein	Q1KS52	Acid-labile subunit OS=Sus scrofa OX=9823 GN=IGFALS PE=1 SV=1	0	FALSE	15.044	11	4	4	4	606	66.1	7.31	17.88	4		non-structural extracellular		Pf00560, Pf01462, Pf13855	397322	ENSSSCG00000008013	IGFALS	F1RG30; Q1KS52; ssc:397322			0	0	1.017	0.598993	17.96	105.1	94.9	10.82	23.07	40.4	71.2	91.6	85.4	61.5	64.7	60.4	67.2	55	56.5	58.3	153.9	114.4	79.5
TRUE	High	Master Protein	A0A287BA90	Carbonyl reductase (NADPH) OS=Sus scrofa OX=9823 PE=1 SV=2	0	FALSE	42.788	41	9	12	9	263	29.2	9.26	43.9	9		other cell component	other molecular function	Pf00106							0	0	1.016	0.93019	34.3	99	101	42.11	72.03	77.3	151.1	317.1	497.3	178.9	295	266.4	211.1	210.7	135.7	148.7	605.8	204.5	115
TRUE	High	Master Protein	A1XQU3	Large ribosomal subunit protein eL14 OS=Sus scrofa OX=9823 GN=RPL14 PE=1 SV=1	0	FALSE	7.497	9	2	2	2	213	23.3	10.77	7.01	2	protein metabolism;other metabolic processes;other biological processes	other membranes;cytosol;ER/Golgi;translational apparatus	nucleic acid binding activity;other molecular function	Pf01929	100037994		RPL14	A1XQU3; ssc:100037994			0	0	1.016	0.64485	30.27	90.7	109.3	32.03	53.52	29.2	60.4	112.7	110.5	43.5	45.2	41.2	44.2	74.7	53.6	52.2	189.1	48.8	27
TRUE	High	Master Protein	I3L9J4	Chaperonin containing TCP1 subunit 6A OS=Sus scrofa OX=9823 GN=CCT6A PE=1 SV=2	0	FALSE	15.433	12	4	6	4	531	57.9	6.76	14.71	4	protein metabolism;other metabolic processes;other biological processes	cytosol;cytoskeleton	other molecular function	Pf00118	102163415	ENSSSCG00000020808	CCT6A	I3L9J4; ssc:102163415	Cooperation of PDCL (PhLP1) and TRiC/CCT in G-protein beta folding; RHOBTB2 GTPase cycle; Association of TriC/CCT with target proteins during biosynthesis		3	0	1.015	0.820016	60.4	98.1	101.9	20.56	31.72	56.6	82.1	115.3	106.1	45.7	71.1	54	59.8	63.6	70	66.9	180.6	73.1	52.7
TRUE	High	Master Protein	A0A8W4FNQ7	Dynein cytoplasmic 1 heavy chain 1 OS=Sus scrofa OX=9823 GN=DYNC1H1 PE=1 SV=1	0	FALSE	29.299	3	10	12	10	4596	526.2	6.47	36.67	10	other biological processes	cytoskeleton;other cell component	cytoskeletal activity;other molecular function	Pf03028, Pf08385, Pf08393, Pf12774, Pf12775, Pf12777, Pf12780, Pf12781, Pf17852, Pf18198, Pf18199		ENSSSCG00000040738	DYNC1H1	A0A8W4FNQ7			0	0	1.015	0.831393	13.18	98.5	101.5	13.11	24.72	63.9	122.9	178.5	165.3	92.4	104.1	110.6	109.3	127.2	106	94.8	343.2	137.4	72.9
TRUE	High	Master Protein	P09571	Serotransferrin OS=Sus scrofa OX=9823 GN=TF PE=1 SV=2	0	FALSE	1564.54	91	85	1833	75	696	76.9	7.14	6820.62	85	stress response;transport;other biological processes	non-structural extracellular;plasma membrane;other membranes;other cytoplasmic organelle	other molecular function	Pf00405			TF	P09571			0	12	1.015	0.820766	10.67	100.5	99.5	6.21	10.93	13339.6	27669.9	30361.5	27613.3	18941.1	21400.7	20960.1	21818.8	20204.1	18849.7	22165.5	51273.6	28426.7	25811.2
TRUE	High	Master Protein	P00336	L-lactate dehydrogenase B chain OS=Sus scrofa OX=9823 GN=LDHB PE=1 SV=3	0	FALSE	56.788	43	11	19	10	334	36.6	5.86	60.17	11	other metabolic processes	other membranes;mitochondrion	other molecular function	Pf00056, Pf02866	100621540	ENSSSCG00000000576	LDHB	P00336; ssc:100621540	Pyruvate metabolism		1	0	1.015	0.667874	33.67	87.6	112.4	31.15	31.44	276.9	560.3	1252.7	929.7	357.5	428.5	458.6	420.7	624.5	540.6	533.7	2218.6	501.5	318.4
TRUE	High	Master Protein	A0A286ZQQ8	Uncharacterized protein OS=Sus scrofa OX=9823 PE=4 SV=2	0	FALSE	90.015	41	6	89	2	175	18.9	5.41	321.49	6				Pf07686							0	0	1.015	0.298543	22.35	110.6	89.4	40.19	40.38	46.2	61.9	80.8	133.3	86	92.4	106.1	167.1	72.3	47.4	49.4	114	162.9	111.8
TRUE	High	Master Protein	Q6DUB7	Stathmin OS=Sus scrofa OX=9823 GN=STMN1 PE=2 SV=3	0	FALSE	8.089	17	3	3	3	149	17.3	5.97	9.16	3	cell organization and biogenesis;developmental processes;other biological processes	cytoskeleton;other cell component	cytoskeletal activity	Pf00836	494463	ENSSSCG00000026257; ENSSSCG00005028094; ENSSSCG00015059883; ENSSSCG00055018660; ENSSSCG00070026240	STMN1	Q6DUB7; ssc:494463			0	0	1.014	0.477787	16.78	101.7	98.3	41.08	52.09	62.3	182.3	377	238.7	91.8	93.6	98.3	104.9	222.3	98.4	199.1	763.2	120.3	41.6
TRUE	High	Master Protein	A0A4X1T1T4	isopentenyl-diphosphate Delta-isomerase OS=Sus scrofa OX=9823 GN=IDI1 PE=1 SV=1	0	FALSE	7.937	10	2	2	2	227	26.5	6.23	7.87	2	other metabolic processes	other cytoplasmic organelle	other molecular function	Pf00293		ENSSSCG00000029066; ENSSSCG00005007233	IDI1	A0A4X1T1T4; I3LDY2	Cholesterol biosynthesis		1	0	1.013	0.747675	35.69	103.9	96.1	34.02	21.97	7.2	10.3	30.1	19.3	7.3	19.9	12.9	12	18.9	13.3	13.8	51.1	17	8.4
TRUE	High	Master Protein	A0A5S8KL32	Serine/threonine-protein phosphatase OS=Sus scrofa OX=9823 GN=PPP1CB PE=1 SV=1	0	FALSE	17.234	8	2	4	2	303	34.4	6.4	16.52	2	other metabolic processes;other biological processes	nucleus	other molecular function	Pf00149, Pf16891		ENSSSCG00000008540	PPP1CB	A0A5S8KL32			0	0	1.012	0.996548	21.37	98.2	101.8	19.97	31.03	28.6	68.2	104.6	84.5	38.1	48	53.2	45.2	52.5	49.7	51.3	199.1	57.6	24
TRUE	High	Master Protein	Q29092	Endoplasmin OS=Sus scrofa OX=9823 GN=HSP90B1 PE=2 SV=3	0	FALSE	51.723	23	17	21	16	804	92.4	4.83	61.46	17	protein metabolism;other metabolic processes;stress response	cytosol;ER/Golgi;other cell component	other molecular function	Pf00183, Pf13589	397191		HSP90B1	O19070; Q29091; Q29092; ssc:397191			0	0	1.012	0.704805	23.76	93.3	106.7	35.64	40.55	154.2	259.4	785.3	468.7	241.6	238.5	228.7	209.9	350.5	203.3	246.7	1255.1	256.1	238.7
TRUE	High	Master Protein	A0A286ZW70	Peptidyl-prolyl cis-trans isomerase OS=Sus scrofa OX=9823 GN=PPIB PE=1 SV=1	0	FALSE	6.611	10	2	3	2	216	23.8	9.41	8.53	2	protein metabolism;other metabolic processes;developmental processes;other biological processes	ER/Golgi;nucleus;other cell component	other molecular function	Pf00160		ENSSSCG00000034137; ENSSSCG00005026909	PPIB	A0A286ZW70; A0A4X1U2I6			0	0	1.012	0.898633	36.24	102.4	97.6	24.59	39.24	32.9	141.8	100.3	87.6	72.4	67.4	58.2	71.2	113.4	60.3	124.5	190.9	56	42.9
TRUE	High	Master Protein	A0A8D0YEA7	UBC core domain-containing protein OS=Sus scrofa OX=9823 GN=UBE2L3 PE=1 SV=1	0	FALSE	31.353	59	6	10	6	162	18.9	6.55	39.64	6			other molecular function	Pf00179		ENSSSCG00000037143; ENSSSCG00005017147	UBE2L3	A0A5G2RDX3; A0A8D0YEA7			0	0	1.012	0.992875	38.15	99.7	100.3	16.07	28.52	42.7	106.8	128.9	131.9	61.5	82.8	83.5	92.9	97.5	84	89.4	245.3	87.6	52.5
TRUE	High	Master Protein	A0A286ZY95	Fibronectin OS=Sus scrofa OX=9823 GN=FN1 PE=1 SV=1	0	FALSE	708.934	46	73	198	2	2380	262.2	5.94	814.93	73	cell adhesion;stress response;other biological processes	non-structural extracellular	other molecular function	Pf00039, Pf00040, Pf00041		ENSSSCG00000016174	FN1	A0A286ZY95			0	68	1.011	0.749488	26.21	99.5	100.5	20.71	29.13	2224.3	3833.2	4357.9	4080.4	3193.8	2568.2	3883.9	1989.7	3233.5	2450.5	3018.1	9496.3	4476	4747.4
TRUE	High	Master Protein	F1S715	Alpha-L-fucosidase OS=Sus scrofa OX=9823 GN=FUCA2 PE=1 SV=4	0	FALSE	9.612	10	4	4	4	448	51.9	5.86	12.61	4	other metabolic processes		other molecular function	Pf01120, Pf16757		ENSSSCG00000004133	FUCA2	F1S715			0	0	1.011	0.793787	7.95	100.4	99.6	9.46	21.91	41.9	92.6	109.5	86.6	58.2	75.9	71.2	61.7	83.8	80.5	73.6	219.2	89.4	64.5
TRUE	High	Master Protein	F1SPF6	RuvB-like helicase OS=Sus scrofa OX=9823 GN=RUVBL1 PE=1 SV=3	0	FALSE	13.783	11	4	4	4	456	50.2	6.42	12.02	4	cell organization and biogenesis;DNA metabolism;other metabolic processes;stress response	nucleus;other cell component	other molecular function	Pf06068, Pf17856		ENSSSCG00000011620; ENSSSCG00005034637	RUVBL1	A0A4X1U0Q7; F1SPF6			0	0	1.01	0.829378	66.57	88.9	111.1	39.2	44.56	22.4	44.1	86	104.9	35.7	35	36.2	36.6	61.9	49.2	42.4	159	51.2	18
TRUE	High	Master Protein	A0A8D1IV96	thioredoxin-disulfide reductase OS=Sus scrofa OX=9823 GN=TXNRD1 PE=1 SV=1	0	FALSE	13.674	18	4	4	4	462	51.1	6.47	15.77	4	stress response;other biological processes		other molecular function	Pf02852, Pf07992		ENSSSCG00000000843; ENSSSCG00005045343	TXNRD1	A0A5G2R7A3; A0A8D1IV96			0	0	1.01	0.214045	7.89	109.8	90.2	22.34	26.63	28	72.7	119.3	102.8	57	48.2	56.7	77.3	76.6	49.6	54.8	190.6	56.6	35.4
TRUE	High	Master Protein	I3LBF8	Transmembrane serine protease 2 OS=Sus scrofa OX=9823 GN=TMPRSS2 PE=4 SV=4	0	FALSE	9.732	10	4	4	4	495	54.4	8.46	11.75	4	protein metabolism;other metabolic processes;other biological processes	plasma membrane;other membranes;nucleus	other molecular function	Pf00089, Pf15494		ENSSSCG00000024336	TMPRSS2	I3LBF8			0	0	1.01	0.274128	17.4	99.5	100.5	14.39	27.52	33	83.3	77.3	59.9	42.9	39.1	49.7	66.3	63	50	68.4	164	40.4	36.8
TRUE	High	Master Protein	A0A8D1XD27	Insulin degrading enzyme OS=Sus scrofa OX=9823 GN=IDE PE=1 SV=1	0.001	FALSE	4.655	2	2	2	2	978	113.1	6.49	5.64	2	protein metabolism		other molecular function	Pf00675, Pf05193, Pf16187		ENSSSCG00000010470; ENSSSCG00005006209	IDE	A0A8D1XD27; A0A8W4FGQ8			0	0	1.01	0.531805	34.57	90	110	17.55	20.49	28.8	65	100.8	73.7	42.7	56.4	39.8	40.9	56	53.8	46.1	187	61.9	34.6
TRUE	High	Master Protein	A0A287AJK1	Renin receptor OS=Sus scrofa OX=9823 GN=ATP6AP2 PE=1 SV=1	0	FALSE	7.397	9	2	2	2	351	39.1	5.55	5.94	2		plasma membrane;other membranes;ER/Golgi;other cytoplasmic organelle	other molecular function	Pf07850	100514935	ENSSSCG00000012247	ATP6AP2	A0A287AJK1; ssc:100514935			0	0	1.01	0.284042	31.79	92.8	107.2	21.04	22.23	13.8	22.6	24.3	21	11.5	9.6	16.5	18.6	20	19.7	14.1	62	18.6	24
TRUE	High	Master Protein	A0A4X1T8R7	Leucine zipper transcription factor-like protein 1 OS=Sus scrofa OX=9823 GN=LZTFL1 PE=1 SV=1	0	FALSE	27.286	19	4	5	4	281	32.2	5.12	21.19	4		other cell component		Pf15294		ENSSSCG00000011314; ENSSSCG00005043055	LZTFL1	A0A4X1T8R7; K7GPK8			0	0	1.009	0.506014	65.6	98.4	101.6	19.92	59.48	60.5	131.5	151.3	186.1	78.9	118.2	101.4	98.1	129.1	138.2	104.4	436.8	119.9	46.8
TRUE	High	Master Protein	A0A8D1YC89	Prostaglandin E synthase 3 OS=Sus scrofa OX=9823 GN=PTGES3 PE=1 SV=1	0	FALSE	11.105	14	2	4	2	139	16.5	4.81	13.9	2	other metabolic processes	other cell component	other molecular function	Pf04969	100155956	ENSSSCG00000000406; ENSSSCG00005024891	PTGES3	A0A5G2QTM2; A0A8D1YC89			0	0	1.009	0.821334	47.23	91.2	108.8	32.27	43.46	52.5	95.4	121.8	167.2	57.3	95	80.3	52.8	128.8	103.9	51.6	280.9	82.2	30.3
TRUE	High	Master Protein	A0A5G2QCT3	Fibulin-1 OS=Sus scrofa OX=9823 GN=FBLN1 PE=1 SV=1	0	FALSE	72.558	23	10	21	1	711	77.9	5.08	77.2	10	cell organization and biogenesis	non-structural extracellular	enzyme regulator activity;other molecular function	Pf01821, Pf07645, Pf12662		ENSSSCG00000000010	FBLN1	A0A5G2QCT3			0	0	1.008	0.976863	14.08	99.5	100.5	8.33	19.04	9.5	20.2	23.5	18.8	14	15.9	11.4	15.5	17.6	15	14.5	52.7	17.5	16
TRUE	High	Master Protein	A0A287ADG1	Drebrin like OS=Sus scrofa OX=9823 GN=DBNL PE=1 SV=1	0	FALSE	33.43	14	4	7	4	387	43.4	5.35	28.21	4			cytoskeletal activity	Pf00241		ENSSSCG00000016721	DBNL	A0A287ADG1			0	0	1.008	0.619584	31.92	99.7	100.3	21.65	28.02	24.5	110.2	107.2	86.6	44.2	61.9	64.9	60	82.2	67.7	87.4	252.7	59.3	46.6
TRUE	High	Master Protein	P28839	Cytosol aminopeptidase OS=Sus scrofa OX=9823 GN=LAP3 PE=1 SV=2	0	FALSE	135.455	58	22	38	22	519	56	6.7	139.69	22	protein metabolism	other cell component	other molecular function	Pf00883, Pf02789		ENSSSCG00000023604; ENSSSCG00025076934; ENSSSCG00035067851; ENSSSCG00040026831; ENSSSCG00055030467; ENSSSCG00060012541; ENSSSCG00065032265	LAP3	I3LD43; P28839			0	0	1.008	0.61382	21.41	97	103	27.99	28.76	472.1	703.4	1882.9	1098.5	537.4	700.5	649.7	652.3	794.1	741.1	609.9	2957.2	716.5	394.2
TRUE	High	Master Protein	A0A287BIL8	78 kDa glucose-regulated protein OS=Sus scrofa OX=9823 GN=HSPA5 PE=1 SV=2	0	FALSE	81.636	34	19	28	16	657	73	5.36	92.29	19	protein metabolism;other metabolic processes;stress response;transport;developmental processes;signal transduction;other biological processes	plasma membrane;other membranes;cytosol;mitochondrion;ER/Golgi;nucleus;other cell component	translation activity;other molecular function	Pf00012		ENSSSCG00000005601	HSPA5	A0A287BIL8	Regulation of HSF1-mediated heat shock response; Antigen Presentation: Folding, assembly and peptide loading of class I MHC		2	0	1.007	0.58646	17.83	96.4	103.6	18.2	23.11	135.2	223.7	430.7	338.3	180.8	244.1	205	198.6	270.7	179.7	245.5	815.5	253.6	185.7
TRUE	High	Master Protein	A0A8W4FI56	Rac family small GTPase 1 OS=Sus scrofa OX=9823 GN=RAC1 PE=1 SV=1	0	FALSE	12.379	17	4	5	4	210	23.4	8.76	16.27	4	cell adhesion;cell organization and biogenesis;signal transduction;other biological processes	plasma membrane;other membranes;cytoskeleton;ER/Golgi;nucleus;other cytoplasmic organelle;other cell component	other molecular function	Pf00071		ENSSSCG00000035090	RAC1	A0A8W4FI56	Neutrophil degranulation; MAPK6/MAPK4 signaling; Regulation of actin dynamics for phagocytic cup formation; FCERI mediated MAPK activation; Signaling by SCF-KIT; RAC1 GTPase cycle; PIP3 activates AKT signaling; PI5P, PP2A and IER3 Regulate PI3K/AKT Signaling; RHO GTPases activate KTN1; RHO GTPases Activate Formins; MET activates RAP1 and RAC1; Factors involved in megakaryocyte development and pla…		35	0	1.007	0.42806	22.13	89.7	110.3	22.44	37.46	50.5	163.1	198.1	132.4	65.9	78.9	82.7	82.7	127.9	105.3	117.6	375	79	64.1
TRUE	High	Master Protein	A0A287A5B4	Programmed cell death 6 interacting protein OS=Sus scrofa OX=9823 GN=PDCD6IP PE=1 SV=2	0	FALSE	39.877	16	11	14	11	756	84.2	6.09	42.51	11				Pf03097, Pf13949		ENSSSCG00000011237	PDCD6IP	A0A287A5B4			0	0	1.007	0.490334	28.53	89.7	110.3	19.39	26.44	177.8	568.4	592.6	472.3	235.3	282	251.3	288.5	387.8	355.3	429.7	1337.5	311.1	269
TRUE	High	Master Protein	A0A480NH74	Mitogen-activated protein kinase OS=Sus scrofa OX=9823 GN=MAPK3 PE=1 SV=1	0	FALSE	6.236	8	2	2	2	380	43	6.47	5.86	2	RNA metabolism OR transcription;other metabolic processes;stress response;transport;developmental processes;signal transduction;other biological processes	plasma membrane;other membranes;cytosol;cytoskeleton;ER/Golgi;nucleus;other cytoplasmic organelle;other cell component	kinase activity;other molecular function	Pf00069		ENSSSCG00000040682	MAPK3	A0A480NH74	Regulation of actin dynamics for phagocytic cup formation; FCERI mediated MAPK activation; PI5P, PP2A and IER3 Regulate PI3K/AKT Signaling; NCAM signaling for neurite out-growth; Regulation of HSF1-mediated heat shock response; RAF-independent MAPK1/3 activation; Oxidative Stress Induced Senescence; Senescence-Associated Secretory Phenotype (SASP); RNA Polymerase I Promoter Opening; ISG15 antivir…		36	0	1.006	0.694053	43.13	100.5	99.5	21.02	32.01	9.2	25.3	26	18.4	9.4	16.9	21.6	16.6	16.2	21.4	14.2	43.1	18.5	16.6
TRUE	High	Master Protein	A0A5G2Q8W1	Chloride intracellular channel protein OS=Sus scrofa OX=9823 GN=CLIC4 PE=1 SV=1	0.001	FALSE	4.214	10	2	2	2	237	27.2	5.76	5.72	2	transport;other biological processes	other membranes;other cell component	transporter activity	Pf13410		ENSSSCG00000038994	CLIC4	A0A5G2Q8W1			0	0	1.006	0.272411	29.22	93.8	106.2	68.85	75.47	8.8	20.9	13.4	19.5	9.7	14.2	8.8	14.2	48.5	17.7	10.3	70.4	19.2	8.9
TRUE	High	Master Protein	F1SP93	H(+)-transporting two-sector ATPase OS=Sus scrofa OX=9823 GN=ATP6V1A PE=1 SV=2	0	FALSE	18.671	7	3	3	3	603	66.6	5.33	12.68	3	other metabolic processes;transport	other membranes;ER/Golgi	transporter activity;other molecular function	Pf00006, Pf02874, Pf16886		ENSSSCG00000011916	ATP6V1A	F1SP93			0	0	1.005	0.482319	29.32	91.7	108.3	29.52	35.36	32.6	87.8	167.4	87.9	43.8	59.5	70	54.7	99.4	73.1	55.7	320.1	69.6	42.1
TRUE	High	Master Protein	A0A5G2QVN7	peptidylprolyl isomerase OS=Sus scrofa OX=9823 GN=FKBP4 PE=1 SV=1	0	FALSE	23.63	23	8	9	8	455	51.1	5.38	28.8	8	protein metabolism;other metabolic processes	cytosol;nucleus;other cell component	other molecular function	Pf00254, Pf00515, Pf13174		ENSSSCG00000000743	FKBP4	A0A5G2QVN7	Estrogen-dependent gene expression; HSP90 chaperone cycle for steroid hormone receptors (SHR) in the presence of ligand; Attenuation phase		4	0	1.004	0.802504	16.99	98	102	16.47	20.25	47.3	69.4	102.3	96.7	53.6	63.1	50.3	53.6	73.9	67.9	46.7	193.1	70.8	58.9
TRUE	High	Master Protein	F2Z5G3	Calmodulin 1 OS=Sus scrofa OX=9823 GN=CALM2 PE=1 SV=1	0	FALSE	64.514	43	6	24	6	149	16.8	4.22	86.32	6	cell cycle OR cell proliferation;other biological processes	plasma membrane;other membranes;cytoskeleton;other cell component	enzyme regulator activity;cytoskeletal activity;other molecular function	Pf13499	100154056; 100522926; 396838	ENSSSCG00000008433; ENSSSCG00000022545; ENSSSCG00000025768; ENSSSCG00005008861	CALM2	A0A287BCG9; A0A4X1SGS5; F2Z5G3; ssc:100154056; ssc:100522926; ssc:396838			0	0	1.004	0.387657	35.31	101.7	98.3	23.18	29.25	224.4	453.7	657.7	594.4	252.6	411.1	271.1	264.6	323.2	427.9	384.3	1241.2	294.8	178
TRUE	High	Master Protein	A0A286ZND0	Histidine ammonia-lyase OS=Sus scrofa OX=9823 GN=HAL PE=1 SV=1	0	FALSE	6.766	5	2	2	2	625	68.6	6.71	6.88	2			other molecular function	Pf00221, Pf12053		ENSSSCG00000000892	HAL	A0A286ZND0			0	0	1.004	0.174018	33.38	100.9	99.1	28.88	34.96	45.3	67	74.7	60.6	57.3	79.2	44.3	68.2	27.4	74.7	53.9	78.7	85.3	43.7
TRUE	High	Master Protein	A0A286ZYC3	Beta-hexosaminidase OS=Sus scrofa OX=9823 GN=HEXB PE=1 SV=1	0	FALSE	11.657	9	4	5	4	516	59.7	7.24	17.6	4	other metabolic processes	other cytoplasmic organelle	other molecular function	Pf00728, Pf14845		ENSSSCG00000014073	HEXB	A0A286ZYC3			0	0	1.003	0.606156	16.53	102.3	97.7	19.67	32.78	37.5	69.8	86.9	81.1	43.2	48.8	29.6	48.7	49.1	54.2	61.2	108.5	117.8	49.2
TRUE	High	Master Protein	A0A5G2QMG1	T-complex protein 1 subunit beta OS=Sus scrofa OX=9823 GN=CCT2 PE=1 SV=1	0	FALSE	29.094	18	6	7	6	518	55.6	6.55	22.94	6	protein metabolism;other metabolic processes	cytosol	other molecular function	Pf00118		ENSSSCG00000000496	CCT2	A0A5G2QMG1			0	0	1.003	0.725604	25.13	101.4	98.6	17.67	32.01	35.7	73.4	117.6	104.9	59	65.3	56.2	55.7	76.3	67.4	67.7	218.9	79.1	40.9
TRUE	High	Master Protein	F1RHN3	Catechol O-methyltransferase OS=Sus scrofa OX=9823 GN=COMT PE=1 SV=3	0	FALSE	39.216	30	6	9	6	270	30	5.63	35.93	6	other metabolic processes;stress response	plasma membrane;other membranes;other cell component	other molecular function	Pf01596	100155530	ENSSSCG00000010132	COMT	A0A5G2QXV8; F1RHN3	Methylation; Enzymatic degradation of dopamine by COMT; Enzymatic degradation of Dopamine by monoamine oxidase		3	0	1.002	0.648427	42.2	97.9	102.1	13.03	35.14	64.1	165.9	197.7	156.6	105.6	136.9	123.8	152.8	164.1	132.6	130.8	400.9	130.3	74.6
TRUE	High	Master Protein	P12309	Glutaredoxin-1 OS=Sus scrofa OX=9823 GN=GLRX PE=1 SV=2	0	FALSE	15.721	32	4	5	4	106	11.8	8.18	15.93	4		other cell component	other molecular function	Pf00462	397463	ENSSSCG00000039731; ENSSSCG00015031581; ENSSSCG00025008850; ENSSSCG00030008733; ENSSSCG00035048008; ENSSSCG00040011271; ENSSSCG00050073370; ENSSSCG00055008895; ENSSSCG00060025386; ENSSSCG00065012614; ENSSSCG00070009533	GLRX	P12309; ssc:397463	Interconversion of nucleotide di- and triphosphates		1	0	1.002	0.258602	18.94	97.6	102.4	36.85	76.94	12.2	39.8	90	45.4	25.9	25.1	19.7	35.2	42	19.9	35.1	316.6	41.5	25.7
TRUE	High	Master Protein	A0A286ZXS6	C-C motif chemokine OS=Sus scrofa OX=9823 GN=LOC100516039 PE=3 SV=3	0	FALSE	23.838	30	3	5	3	129	14.4	9.01	20.65	3	stress response;signal transduction;other biological processes	non-structural extracellular	signal transduction activity or receptor binding	Pf00048	100516039	ENSSSCG00000033457	LOC100516039	A0A286ZXS6; ssc:100516039			0	0	1.001	0.685716	59.92	98.9	101.1	22.34	52.17	122.1	220.2	184.1	185.4	108.2	124.4	169.5	135.2	99.5	130	207.4	486.7	120.4	166.8
TRUE	High	Master Protein	F1SIH8	Transitional endoplasmic reticulum ATPase OS=Sus scrofa OX=9823 GN=VCP PE=1 SV=3	0	FALSE	112.899	35	19	32	19	820	90.9	5.62	114.23	19	other metabolic processes;stress response		other molecular function	Pf00004, Pf02359, Pf02933, Pf17862		ENSSSCG00000005300	VCP	F1SIH8			0	0	1.001	0.485592	36.76	93.7	106.3	25.04	39.28	294.3	649.8	1267.9	932.3	407.5	538.8	527.1	490.2	746.1	601	494.9	2837.4	600.9	328.6
TRUE	High	Master Protein	F1SS01	Arp2/3 complex 34 kDa subunit OS=Sus scrofa OX=9823 GN=ARPC2 PE=1 SV=5	0	FALSE	26.247	25	7	9	7	300	34.3	7.36	30.29	7	cell organization and biogenesis;other biological processes	plasma membrane;other membranes;cytoskeleton;nucleus;other cytoplasmic organelle;other cell component	cytoskeletal activity	Pf04045	100153175	ENSSSCG00000016185	ARPC2	F1SS01; ssc:100153175	Regulation of actin dynamics for phagocytic cup formation; Clathrin-mediated endocytosis; EPHB-mediated forward signaling; RHO GTPases Activate WASPs and WAVEs		4	0	1.001	0.212343	23.62	87.5	112.5	25.49	31.46	123.8	485	663.5	405.1	208.4	260.5	263.6	272.9	407.3	350.3	442.8	1249	290.1	211.9
TRUE	High	Master Protein	A0A8W4FFH6	Epiplakin OS=Sus scrofa OX=9823 PE=4 SV=1	0	FALSE	38.43	11	7	7	7	3970	429.7	5.6	30.59	7	cell organization and biogenesis	cytoskeleton		Pf00681							0	0	1.001	0.500259	11.9	101	99	11.62	41.49	51.1	93.4	127.9	90.8	70.9	74.3	63.2	58.1	87.9	73.1	80.7	242.3	79.9	62.5
TRUE	High	Master Protein	A0A480WPU1	phosphopyruvate hydratase OS=Sus scrofa OX=9823 GN=ENO1 PE=1 SV=1	0	FALSE	171.7	61	19	58	12	434	47.3	6.87	229.56	19	other metabolic processes;other biological processes	plasma membrane;other membranes;cytosol;nucleus;other cell component	nucleic acid binding activity;other molecular function	Pf00113, Pf03952		ENSSSCG00000022343; ENSSSCG00005014342	ENO1	A0A480WPU1; A0A8D0P5I0			0	6	1	0.350806	46.48	94.7	105.3	20.88	55.55	425.7	1326.6	1622.9	1341.2	635.4	806.4	814.1	908.6	1315.2	865.4	1268.7	2844	886.9	495.5
TRUE	High	Master Protein	A0A286ZHV7	Heparan sulfate proteoglycan 2 OS=Sus scrofa OX=9823 GN=HSPG2 PE=1 SV=2	0	FALSE	16.319	2	5	6	5	4397	468.8	6.47	19.65	5	developmental processes;other biological processes	non-structural extracellular;extracellular matrix	other molecular function	Pf00008, Pf00052, Pf00053, Pf00054, Pf00057, Pf07679, Pf13927		ENSSSCG00000003514	HSPG2	A0A286ZHV7			0	0	1	0.923151	23.61	96.7	103.3	16.56	21.16	16.8	34.4	50.1	34.9	31.1	26.5	25.5	27.5	42.6	25.2	23	108.3	37	42
TRUE	High	Master Protein	A0A287A4T2	Electron transfer flavoprotein subunit alpha OS=Sus scrofa OX=9823 GN=ETFA PE=3 SV=2	0	FALSE	16.2	8	2	3	2	357	38	8.16	13.67	2	other metabolic processes	mitochondrion	other molecular function	Pf00766, Pf01012		ENSSSCG00000001862	ETFA	A0A287A4T2; ssc:396615			0	0	1	0.778134	14.22	100.6	99.4	27.25	26.11	70.3	88.4	133.8	134	83	109	89.9	81.2	42.4	96.2	96.8	237.1	94.3	92.9
TRUE	High	Master Protein	A0A8W4FQ38	Ig-like domain-containing protein OS=Sus scrofa OX=9823 PE=4 SV=1	0	FALSE	149.423	60	5	220	1	136	14.7	7.81	938.73	5				Pf07686					Initial triggering of complement; Classical antibody-mediated complement activation; Immunoregulatory interactions between a Lymphoid and a non-Lymphoid cell; Cell surface interactions at the vascular wall; FCGR activation; Regulation of actin dynamics for phagocytic cup formation; Role of phospholipids in phagocytosis; Scavenging of heme from plasma; Role of LAT2/NTAL/LAB on calcium mobilization…		16	4	0.999	0.373513	28.9	118	82	41.29	58.36	260.2	370.5	422.5	473.4	742.9	407.7	500.2	424.6	268.1	253.6	302.9	484.3	441	892.8
TRUE	High	Master Protein	A0A480KKH4	UDP-N-acetylglucosamine pyrophosphorylase 1 OS=Sus scrofa OX=9823 GN=UAP1 PE=1 SV=1	0	FALSE	10.945	12	5	6	4	522	58.8	6.23	14.95	5	other metabolic processes	plasma membrane;other membranes;cytosol;nucleus	other molecular function	Pf01704	100156649	ENSSSCG00000006340	UAP1	A0A480KKH4	Synthesis of UDP-N-acetyl-glucosamine		1	1	0.999	0.603995	14.01	100	100	18.9	65.47	16.5	28.7	42.6	35.6	19.8	23.7	21.6	20.7	36.9	23.3	24.9	80	18.5	8.9
TRUE	High	Master Protein	A0A287AQ20	Complement factor I OS=Sus scrofa OX=9823 GN=CFI PE=1 SV=1	0	FALSE	202.007	46	21	56	21	587	65.3	7.31	232.19	21	protein metabolism;other biological processes	other membranes	other molecular function	Pf00057, Pf00089, Pf00530, Pf21286, Pf21287	100516921	ENSSSCG00000009138	CFI	A0A287AQ20; ssc:100516921	Regulation of Complement cascade		1	0	0.999	0.658328	11.74	100	100	18.03	23.66	476.1	1804.5	1241.2	996.8	1024.5	1029.2	924.1	1128.4	1097.4	1013.5	1348.1	2739.3	1139.7	1076.6
TRUE	High	Master Protein	A0A5G2QCC6	SH3 domain binding glutamate rich protein like OS=Sus scrofa OX=9823 GN=SH3BGRL PE=1 SV=1	0	FALSE	14.156	35	6	7	6	146	16.5	9.07	20.44	6				Pf04908		ENSSSCG00000012452	SH3BGRL	A0A5G2QCC6			0	0	0.999	0.463946	20.5	91.2	108.8	23.52	37.02	87.3	295.1	324	219.1	108.8	176.6	158.9	218.5	279.9	222.4	263.7	635.2	156.2	108.4
TRUE	High	Master Protein	A0A8D2BJP7	Adaptor protein, phosphotyrosine interacting with PH domain and leucine zipper 2 OS=Sus scrofa OX=9823 GN=APPL2 PE=1 SV=1	0	FALSE	12.612	6	3	3	3	656	73.6	5.16	12.43	3	cell cycle OR cell proliferation	other membranes;nucleus;other cytoplasmic organelle;other cell component		Pf00169, Pf00640, Pf16746		ENSSSCG00000000841; ENSSSCG00005044973	APPL2	A0A5G2QM86; A0A8D2BJP7			0	0	0.998	0.614343	8.51	99.3	100.7	77.53	51.24	28.4	52.6	54.5	44.1	16.9	32.9	33.9	44.2	153.4	41.1	42.4	108.5	44.1	19.8
TRUE	High	Master Protein	A0A8W4FJY8	Alpha-2-glycoprotein 1, zinc-binding OS=Sus scrofa OX=9823 GN=AZGP1 PE=1 SV=1	0	FALSE	91.108	26	8	22	8	347	39	7.02	92.93	8				Pf00129		ENSSSCG00000007642	AZGP1	A0A8W4FJY8			0	0	0.998	0.349818	12.44	103.4	96.6	12.87	10.02	213	646.8	544	497.5	321.7	317.2	395.1	408.2	437	362.2	359.4	1114.3	548.3	364.6
TRUE	High	Master Protein	A0A2C9F366	Heat shock protein beta-1 OS=Sus scrofa OX=9823 GN=HSPB1 PE=3 SV=1	0	FALSE	28.609	27	7	10	7	231	25.5	9.07	36.56	7	protein metabolism;other metabolic processes;transport;signal transduction;other biological processes	plasma membrane;cytoskeleton;nucleus;other cell component	enzyme regulator activity;other molecular function	Pf00011		ENSSSCG00000039962	HSPB1	A0A2C9F366	Extra-nuclear estrogen signaling; MAPK6/MAPK4 signaling; VEGFA-VEGFR2 Pathway; AUF1 (hnRNP D0) binds and destabilizes mRNA		4	0	0.997	0.32298	13.62	85.7	114.3	31.84	47.09	151.4	232.1	608.1	477.4	205.8	222.4	247.2	189.6	350.5	341.4	200.5	1087.2	417.5	233.1
TRUE	High	Master Protein	A0A287AJY2	T-complex protein 1 subunit alpha OS=Sus scrofa OX=9823 GN=TCP1 PE=1 SV=2	0	FALSE	9.43	7	3	3	3	546	59.4	6.34	9.5	3	protein metabolism;other metabolic processes	cytosol;cytoskeleton	other molecular function	Pf00118		ENSSSCG00000004048	TCP1	A0A287AJY2			0	0	0.997	0.88427	34.17	100.4	99.6	29.03	41.03	8.3	13.9	28.8	26.7	10.3	15.6	13.7	10.5	13	14.4	10.9	62.8	17.4	6.9
TRUE	High	Master Protein	A0A8W4FKB1	Glucose-6-phosphate 1-dehydrogenase OS=Sus scrofa OX=9823 GN=G6PD PE=1 SV=1	0	FALSE	24.666	17	7	8	7	555	63.3	7.06	27.46	7	other metabolic processes		other molecular function	Pf00479, Pf02781		ENSSSCG00000025108	G6PD	A0A8W4FKB1			0	0	0.996	0.38401	33.85	94.8	105.2	16.32	36.76	69.9	215	243.3	167.6	105.3	136.8	143.8	127.2	191	135.4	168.5	462.5	144.9	100.4
TRUE	High	Master Protein	A0A5G2QRI9	Diaphanous related formin 1 OS=Sus scrofa OX=9823 GN=DIAPH1 PE=1 SV=2	0	FALSE	27.601	10	9	10	9	1243	138.2	5.44	31.37	9	cell organization and biogenesis;other biological processes	cytoskeleton	cytoskeletal activity;other molecular function	Pf02181, Pf06346, Pf06367, Pf06371		ENSSSCG00000014387	DIAPH1	A0A5G2QRI9	Neutrophil degranulation; RHOA GTPase cycle; RHOC GTPase cycle; RHOD GTPase cycle; RHOF GTPase cycle; RHO GTPases Activate Formins; ERBB2 Regulates Cell Motility; RHOB GTPase cycle		8	0	0.996	0.422122	12.4	96.4	103.6	24.09	27.89	82.2	217	386.7	237.6	130.3	159.8	163.6	136.6	234.9	192.7	156.9	770.4	196	126.6
TRUE	High	Master Protein	Q767L7	Tubulin beta chain OS=Sus scrofa OX=9823 GN=TUBB PE=1 SV=1	0	FALSE	162.663	71	19	58	4	444	49.6	4.89	227.6	19	cell cycle OR cell proliferation;cell organization and biogenesis;other biological processes	cytoskeleton;nucleus;other cell component	signal transduction activity or receptor binding;cytoskeletal activity;other molecular function	Pf00091, Pf03953	733686	ENSSSCG00000001379; ENSSSCG00015022877; ENSSSCG00025077784; ENSSSCG00030060370; ENSSSCG00035060189; ENSSSCG00040067819; ENSSSCG00050020383; ENSSSCG00055030461; ENSSSCG00060047808; ENSSSCG00065051381; ENSSSCG00070024618	TUBB	Q767L7; ssc:733686	Neutrophil degranulation; Anchoring of the basal body to the plasma membrane; Recruitment of NuMA to mitotic centrosomes; Regulation of PLK1 Activity at G2/M Transition; Loss of Nlp from mitotic centrosomes; Recruitment of mitotic centrosome proteins and complexes; AURKA Activation by TPX2		8	0	0.996	0.414156	30.84	97.4	102.6	21.98	66.19	79.1	164.3	211.4	172.5	75.8	114.1	102.4	124.2	195.1	123.1	98.1	395.7	145.3	72
TRUE	High	Master Protein	I3LUD1	Superoxide dismutase [Cu-Zn] OS=Sus scrofa OX=9823 GN=SOD3 PE=1 SV=2	0	FALSE	49.498	18	4	13	4	303	32.4	6.51	51.82	4	other metabolic processes;stress response	extracellular matrix	other molecular function	Pf00080		ENSSSCG00000028814	SOD3	A0A286ZNV0; I3LUD1	Detoxification of Reactive Oxygen Species		1	0	0.996	0.87742	13.76	105	95	19.87	34.16	74.4	142.4	302.2	228.9	156.3	151.9	145.4	153.5	165.6	110.8	111.5	623.5	182.1	223.5
TRUE	High	Master Protein	A0A4X1T4G7	Activator of HSP90 ATPase activity 1 OS=Sus scrofa OX=9823 GN=AHSA1 PE=1 SV=1	0.001	FALSE	4.363	10	2	2	2	338	38.3	5.64	6.78	2		cytosol	other molecular function	Pf08327, Pf09229	100626607	ENSSSCG00000002406; ENSSSCG00005002513	AHSA1	A0A4X1T4G7; F1SE06; ssc:100626607			0	0	0.995	0.324582	35.06	103.5	96.5	25.71	36.09	9	12	17.9	18.6	7.5	8.7	13.3	9.2	15.4	10.5	9.6	33.5	9	4.9
TRUE	High	Master Protein	A0A5G2QND0	Protein-L-isoaspartate (D-aspartate) O-methyltransferase OS=Sus scrofa OX=9823 GN=PCMT1 PE=3 SV=1	0.001	FALSE	3.911	6	2	2	2	250	26.6	8.37	5.14	2	protein metabolism;other metabolic processes		other molecular function	Pf01135		ENSSSCG00000004103	PCMT1	A0A5G2QND0			0	0	0.995	0.727175	15.43	94.1	105.9	21.2	20.3	25.9	66.2	101.4	74.2	37	39.1	40.9	40.8	57.8	52.3	47.4	187.9	56.5	42.5
TRUE	High	Master Protein	A0A4X1UGE4	ATP-dependent RNA helicase OS=Sus scrofa OX=9823 GN=EIF4A2 PE=1 SV=1	0	FALSE	19.673	22	6	7	2	362	41.3	5.64	19.57	6	protein metabolism;other metabolic processes;other biological processes	other cell component	nucleic acid binding activity;other molecular function	Pf00270, Pf00271		ENSSSCG00000011803; ENSSSCG00005037049	EIF4A2	A0A4X1UGE4; F6Q8Z7			0	1	0.995	0.504869	32.59	94.1	105.9	29.62	46.67	23.9	60	93.8	83.1	26.5	44.4	68	49.8	71.7	52.8	38.5	175.5	50.6	32.2
TRUE	High	Master Protein	P80310	Protein S100-A12 OS=Sus scrofa OX=9823 GN=S100A12 PE=1 SV=2	0	FALSE	111.184	83	8	39	8	92	10.7	6.05	170.55	8	stress response;other biological processes	non-structural extracellular;plasma membrane;other membranes;cytoskeleton;other cell component	signal transduction activity or receptor binding;other molecular function	Pf01023	100301483	ENSSSCG00005017529; ENSSSCG00015021486; ENSSSCG00070027991	S100A12	P80310; ssc:100301483	Neutrophil degranulation; TAK1-dependent IKK and NF-kappa-B activation ; Advanced glycosylation endproduct receptor signaling; TRAF6 mediated NF-kB activation		4	0	0.995	0.43901	43.28	96.1	103.9	59.16	67.56	286.1	2770.5	1460.9	588.2	608.2	522.9	639.4	659.4	977.8	695.1	2508.9	2081.5	402.5	552
TRUE	High	Master Protein	A0A5G2R2Y1	Proteasome subunit alpha type OS=Sus scrofa OX=9823 GN=PSMA3 PE=1 SV=1	0	FALSE	20.055	27	6	6	6	233	26	5.2	17.01	6	protein metabolism;other metabolic processes	nucleus;other cell component		Pf00227, Pf10584		ENSSSCG00000005072	PSMA3	A0A5G2R2Y1			0	0	0.995	0.367874	21.93	97	103	34.55	30.16	53.6	101.4	245.3	147.7	59.2	62.9	71.9	80.1	112	80	76	399.7	104.6	50.9
TRUE	High	Master Protein	A0A8D1IV93	IQ motif containing GTPase activating protein 1 OS=Sus scrofa OX=9823 GN=IQGAP1 PE=1 SV=1	0	FALSE	169.524	30	35	47	35	1709	195.2	6.44	179.62	35	cell organization and biogenesis;developmental processes;signal transduction;other biological processes	plasma membrane;other membranes;cytoskeleton;nucleus;other cell component	enzyme regulator activity;other molecular function	Pf00307, Pf00612, Pf00616, Pf03836		ENSSSCG00000001814; ENSSSCG00005010322	IQGAP1	A0A8D1IV93; F1RMJ4	Neutrophil degranulation; RAC1 GTPase cycle; RAC2 GTPase cycle; RHOA GTPase cycle; RHOC GTPase cycle; RHOQ GTPase cycle; CDC42 GTPase cycle; RHOV GTPase cycle; RHO GTPases activate IQGAPs; MAP2K and MAPK activation; RHOU GTPase cycle; Nephrin family interactions		12	0	0.995	0.239753	19.94	85.9	114.1	19.08	34.74	251.7	700	884.3	513.5	319.4	384.2	376.9	374.3	588.2	612.7	486	1734.5	584.8	290.2
TRUE	High	Master Protein	A0A8D1QGF2	Prolyl endopeptidase OS=Sus scrofa OX=9823 GN=PREP PE=1 SV=1	0	FALSE	17.397	8	5	7	5	746	84.6	6.42	26.92	5	protein metabolism	other cell component	other molecular function	Pf00326, Pf02897		ENSSSCG00000004368; ENSSSCG00005030887	PREP	A0A8D1QGF2; F1RYQ0			0	0	0.994	0.354256	12.02	96.9	103.1	15.32	29.57	58	124.3	171.9	147.3	70	100.1	91.9	103.1	130.3	103.3	97.2	348.7	121.6	76.9
TRUE	High	Master Protein	F1RJ01	High mobility group box 2 OS=Sus scrofa OX=9823 GN=HMGB2 PE=3 SV=3	0	FALSE	5.605	10	3	3	3	210	24.1	7.39	7.59	3	cell organization and biogenesis;DNA metabolism;other metabolic processes;stress response;developmental processes;signal transduction;other biological processes	non-structural extracellular;nucleus;other cell component	signal transduction activity or receptor binding;nucleic acid binding activity;other molecular function	Pf00505, Pf09011		ENSSSCG00000009704	HMGB2	F1RJ01			0	0	0.994	0.300803	59.57	85	115	35.96	56.76	11	60	61.7	32.3	27.1	26.9	20	25.8	54.8	16.4	78.4	130.2	21.8	20.2
TRUE	High	Master Protein	A0A8W4FEK6	Ig-like domain-containing protein OS=Sus scrofa OX=9823 PE=4 SV=1	0	FALSE	106.946	32	3	173	1	174	18.7	7.61	718	3				Pf07686					Initial triggering of complement; Classical antibody-mediated complement activation; Immunoregulatory interactions between a Lymphoid and a non-Lymphoid cell; Cell surface interactions at the vascular wall; FCGR activation; Regulation of actin dynamics for phagocytic cup formation; Role of phospholipids in phagocytosis; Scavenging of heme from plasma; Role of LAT2/NTAL/LAB on calcium mobilization…		16	0	0.994	0.643283	25.68	108.1	91.9	56.63	60.94	84	156.5	155.6	212.1	180.6	413.7	168.7	165.6	99.7	93.4	147.9	203	253.7	203.8
TRUE	High	Master Protein	A0A140TAK8	Beta-2-glycoprotein 1 OS=Sus scrofa OX=9823 GN=APOH PE=1 SV=2	0	FALSE	148.048	59	14	56	1	287	31.9	8.07	190.63	14		non-structural extracellular	other molecular function	Pf00084, Pf09014	100522100	ENSSSCG00000040910; ENSSSCG00005013091	APOH	A0A140TAK8; A0A4X1SU46			0	0	0.993	0.614256	52.78	89.9	110.1	39.01	32.57	14.1	11.1	33.1	19.7	11.9	10.1	24.7	14.6	28.7	19.6	18.3	67.1	22.3	9.9
TRUE	High	Master Protein	A0A287A8M1	Isocitrate dehydrogenase [NADP] OS=Sus scrofa OX=9823 GN=IDH1 PE=1 SV=2	0	FALSE	43.036	22	9	11	9	427	48.3	7.43	44.49	9	other metabolic processes		other molecular function	Pf00180		ENSSSCG00000023264	IDH1	A0A287A8M1			0	0	0.993	0.991857	25.96	98	102	23.82	33.48	57.9	117.7	165.4	185.7	64.9	107	95.8	88.4	121	104.6	90.9	308.9	133.8	46.3
TRUE	High	Master Protein	A0A287B2H7	L-lactate dehydrogenase OS=Sus scrofa OX=9823 GN=LDHA PE=1 SV=1	0	FALSE	74.373	41	14	26	13	361	39.7	8.28	98.01	14	other metabolic processes	other cell component	other molecular function	Pf00056, Pf02866		ENSSSCG00000013366; ENSSSCG00005016454	LDHA	A0A287B2H7; A0A4X1T837			0	1	0.993	0.33931	13.8	91.7	108.3	25.57	46.41	145.2	427.9	688.5	374.5	190.1	238.1	266.7	284.3	403.2	333.1	334.3	1271.2	294.4	218.8
TRUE	High	Master Protein	A0A287BHK5	Ig-like domain-containing protein OS=Sus scrofa OX=9823 PE=4 SV=2	0	FALSE	21.887	35	3	23	2	137	14.5	6.49	66.76	3	other biological processes	non-structural extracellular		Pf07686					Initial triggering of complement; Classical antibody-mediated complement activation; Immunoregulatory interactions between a Lymphoid and a non-Lymphoid cell; Cell surface interactions at the vascular wall; FCGR activation; Regulation of actin dynamics for phagocytic cup formation; Role of phospholipids in phagocytosis; Scavenging of heme from plasma; Role of LAT2/NTAL/LAB on calcium mobilization…		16	0	0.993	0.687544	25.56	94.9	105.1	29.62	40.56	109	104	119.5	164.3	98.4	147.4	116.5	92.9	93.5	115.9	81.2	157.7	214	123.7
TRUE	High	Master Protein	K7GRV6	Myeloperoxidase OS=Sus scrofa OX=9823 GN=MPO PE=1 SV=2	0	FALSE	20.166	9	6	7	6	731	82.5	9.58	22.04	6	cell organization and biogenesis;other metabolic processes;stress response;other biological processes	non-structural extracellular;other membranes;nucleus;other cytoplasmic organelle	other molecular function	Pf03098		ENSSSCG00000017637	MPO	K7GRV6	Neutrophil degranulation; Events associated with phagocytolytic activity of PMN cells		2	0	0.993	0.620876	19.9	67.1	132.9	97.72	77.63	32.3	592.9	116.6	47.6	227.3	70.3	39.8	76.7	189.2	42	437.2	217.6	48.2	156.7
TRUE	High	Master Protein	F1S8L9	Heterogeneous nuclear ribonucleoprotein U OS=Sus scrofa OX=9823 GN=HNRNPU PE=1 SV=3	0	FALSE	12.878	5	5	5	5	804	88.4	5.73	15.61	5				Pf00622, Pf02037, Pf13671		ENSSSCG00000010877	HNRNPU	F1S8L9			0	0	0.992	0.385595	64.51	80.9	119.1	47.59	40.32	28.4	46.9	148.4	85.1	35.4	40.1	31	22.8	72.8	40.5	64.8	236.7	46.4	25.7
TRUE	High	Master Protein	A0A287A8V1	ATP-dependent RNA helicase OS=Sus scrofa OX=9823 GN=EIF4A1 PE=1 SV=1	0	FALSE	15.579	18	5	6	1	390	44.5	5.57	16.93	5	protein metabolism;other metabolic processes		nucleic acid binding activity;other molecular function	Pf00270, Pf00271		ENSSSCG00000017957	EIF4A1	A0A287A8V1			0	0	0.992	0.985406	11.46	101.6	98.4	21.22	25.18	16.6	36.8	46.1	47.8	16.1	27.8	25.2	27	27.2	24	25.7	86	31.8	18.7
TRUE	High	Master Protein	A0A8D1LFT0	Ceruloplasmin OS=Sus scrofa OX=9823 GN=CP PE=1 SV=1	0	FALSE	531.43	57	52	208	52	1094	125.3	6.15	776.52	52	transport	non-structural extracellular	other molecular function	Pf00394, Pf07731, Pf07732	406870	ENSSSCG00000011700; ENSSSCG00005022803	CP	A0A8D1LFT0; K7GKN3	Regulation of Insulin-like Growth Factor (IGF) transport and uptake by Insulin-like Growth Factor Binding Proteins (IGFBPs); Post-translational protein phosphorylation; Iron uptake and transport; Metal ion SLC transporters		4	0	0.991	0.17619	27.58	89.3	110.7	16.32	23.54	1602.7	3814.3	4179.5	4001.3	2465.3	3765.3	3460.2	2855.3	3735.1	3202.1	2925.6	9971.8	7317.8	3963.6
TRUE	High	Master Protein	A0A5G2R7E3	ILEI/PANDER domain-containing protein OS=Sus scrofa OX=9823 GN=FAM107A PE=1 SV=2	0	FALSE	6.155	8	2	2	2	359	41	9.76	6.41	2	cell organization and biogenesis;other biological processes	other membranes;cytoskeleton;other cell component		Pf06625, Pf15711		ENSSSCG00000033189	FAM107A	A0A5G2R7E3			0	0	0.991	0.278876	41.75	115.7	84.3	33.02	52.88	20.2	141.9	115.1	73.2	74	79.6	37.6	89.8	66.3	41.8	131	226.5	48.6	35.7
TRUE	High	Master Protein	A0A5G2QDH1	Cathelicidin antimicrobial peptide preproprotein OS=Sus scrofa OX=9823 PE=3 SV=2	0	FALSE	60.945	39	7	37	1	153	17.5	9.31	127.65	7	stress response	non-structural extracellular		Pf00666							0	1	0.991	0.159692	92.51	65.7	134.3	97.49	99.79	3.6	83.9	21.1	8	29.5	6.2	4.8	12.2	36.9	0	123.6	39.3	4.1	19.5
TRUE	High	Master Protein	F1S574	Alpha-amylase OS=Sus scrofa OX=9823 GN=AMY2 PE=3 SV=3	0	FALSE	51.715	23	10	13	3	511	57.1	6.77	48.46	10	other metabolic processes	non-structural extracellular	other molecular function	Pf00128, Pf02806		ENSSSCG00000028277; ENSSSCG00000036331	AMY2	F1S574; I3LAV8	Digestion of dietary carbohydrate		1	4	0.99	0.415812	17.5	98.4	101.6	22.63	19.89	162.3	348.1	380.6	255.9	276.1	429.8	257.5	348.2	330.4	283.5	307.4	782.3	290.1	245
TRUE	High	Master Protein	P04574	Calpain small subunit 1 OS=Sus scrofa OX=9823 GN=CAPNS1 PE=1 SV=1	0	FALSE	31.463	35	5	8	5	266	28.1	5.2	30.03	5	protein metabolism	plasma membrane;other membranes;other cell component	other molecular function		397587	ENSSSCG00025061681; ENSSSCG00030024958; ENSSSCG00035033634; ENSSSCG00040074544; ENSSSCG00045037628; ENSSSCG00050023744; ENSSSCG00055023005; ENSSSCG00060068749; ENSSSCG00065069526; ENSSSCG00070008417	CAPNS1	P04574; Q8SPJ8; ssc:397587	Degradation of the extracellular matrix		1	0	0.99	0.587779	20.15	101.7	98.3	25.16	29.01	57.6	100.3	235.7	130.4	81.7	117.6	97.5	82.7	145.7	99	78.1	469.1	120.5	65.7
TRUE	High	Master Protein	F1RP05	DnaJ heat shock protein family (Hsp40) member A2 OS=Sus scrofa OX=9823 GN=DNAJA2 PE=1 SV=1	0.001	FALSE	4.638	8	2	2	2	412	45.7	6.48	6.04	2	protein metabolism;other metabolic processes;stress response	other membranes;cytosol;other cell component	other molecular function	Pf00226, Pf00684, Pf01556	100521133	ENSSSCG00000002846	DNAJA2	F1RP05; ssc:100521133	HSP90 chaperone cycle for steroid hormone receptors (SHR) in the presence of ligand		1	0	0.989	0.447323	24.52	100.9	99.1	25.62	29.39	19.4	33.4	61	55.5	21.2	25.3	26.5	29	41.4	34.5	30.1	120	35.9	15.7
TRUE	High	Master Protein	A0A5G2R3S7	Chloride channel accessory 1 OS=Sus scrofa OX=9823 GN=CLCA1 PE=1 SV=1	0	FALSE	426.29	64	40	134	12	807	88.2	6.96	504.29	40	protein metabolism;transport	other membranes	transporter activity;other molecular function	Pf08434, Pf13519		ENSSSCG00000006933	CLCA1	A0A5G2R3S7			0	31	0.988	0.700098	74.77	87.6	112.4	62.44	71.51	935.1	9568.5	3283.5	1920.9	5631.6	2165.3	1351.1	4610.6	4262.6	4663.6	8362.6	8179.4	1072.3	1181.5
TRUE	High	Master Protein	A0A287AGN1	Apolipoprotein B receptor OS=Sus scrofa OX=9823 GN=APOBR PE=4 SV=2	0	FALSE	14.827	6	3	4	3	1283	136.7	4.34	16.1	3	other metabolic processes;transport		other molecular function			ENSSSCG00000033623	APOBR	A0A287AGN1			0	0	0.988	0.411313	41.08	98.2	101.8	80.07	66.25	3.9	8.7	27.6	9.7	0	4.7	0	3.1	26.6	6.4	5.7	53.9	7.4	0
TRUE	High	Master Protein	A0A4X1VS57	Eukaryotic translation elongation factor 2 OS=Sus scrofa OX=9823 GN=EEF2 PE=1 SV=1	0	FALSE	86.49	32	20	28	20	863	95.8	7.05	98.7	20	protein metabolism;other metabolic processes;other biological processes	plasma membrane;other membranes;cytosol;other cell component	translation activity;nucleic acid binding activity;other molecular function	Pf00009, Pf00679, Pf03144, Pf03764, Pf14492		ENSSSCG00000025675; ENSSSCG00005039114	EEF2	A0A4X1VS57; I3LII3	Neutrophil degranulation; Protein methylation; Synthesis of diphthamide-EEF2; Peptide chain elongation		4	0	0.988	0.512867	36.55	95.3	104.7	21.86	39.93	214.8	523.8	794.7	666.6	363.2	418.1	370	380.1	654.2	422.4	383.9	1630.6	462.5	248.5
TRUE	High	Master Protein	I3L7P7	Copper transport protein ATOX1 OS=Sus scrofa OX=9823 GN=ATOX1 PE=1 SV=2	0	FALSE	10.223	29	2	2	2	107	11.7	6.48	8.79	2	transport		other molecular function	Pf00403		ENSSSCG00000026414; ENSSSCG00005017938	ATOX1	A0A4X1TUA6; I3L7P7	Ion influx/efflux at host-pathogen interface		1	0	0.988	0.218739	58.05	88.8	111.2	34.45	48.71	4.7	6.5	10.4	9.6	5.3	11.6	7	3.3	7.5	10.7	10.8	52.7	7.8	3.3
TRUE	High	Master Protein	A0A287AL94	Alpha-1,4 glucan phosphorylase OS=Sus scrofa OX=9823 GN=PYGL PE=1 SV=1	0	FALSE	82.201	26	19	25	17	854	97.5	7.34	87.61	19	other metabolic processes;other biological processes	other cell component	other molecular function	Pf00343		ENSSSCG00000005024	PYGL	A0A287AL94	Neutrophil degranulation; Glycogen breakdown (glycogenolysis)		2	1	0.987	0.361386	19.49	87.7	112.3	27.64	30.74	275.1	836.3	1317.5	606	360.1	428.1	447.6	450.6	666.2	603.5	747.7	2431.9	518.3	328.9
TRUE	High	Master Protein	F1S7K2	Perilipin 5 OS=Sus scrofa OX=9823 GN=PLIN5 PE=1 SV=3	0	FALSE	52.293	29	10	16	9	346	38.4	7.52	57.72	10				Pf13855		ENSSSCG00000013513	PLIN5	F1S7K2			0	1	0.987	0.615694	14.84	104.8	95.2	23.9	19.45	167.6	767.3	581.2	650.6	392.6	334.6	308.7	422.4	434	264.1	525.5	1078.3	659	524.5
TRUE	High	Master Protein	F1STC2	Ig-like domain-containing protein OS=Sus scrofa OX=9823 PE=1 SV=4	0	FALSE	87.974	30	5	85	1	216	23.5	7.58	313.5	5	other biological processes	non-structural extracellular		Pf07686					Initial triggering of complement; Classical antibody-mediated complement activation; Immunoregulatory interactions between a Lymphoid and a non-Lymphoid cell; Cell surface interactions at the vascular wall; FCGR activation; Regulation of actin dynamics for phagocytic cup formation; Role of phospholipids in phagocytosis; Scavenging of heme from plasma; Role of LAT2/NTAL/LAB on calcium mobilization…		16	0	0.987	0.791173	38.34	116.4	83.6	74.7	108.29	3.4	12.5	37.2	66.7	44.3	12.3	70.8	44.5	19.9	9.6	9.7	50.2	74.3	40.4
TRUE	High	Master Protein	A0A287AQ27	glutathione transferase OS=Sus scrofa OX=9823 PE=1 SV=3	0	FALSE	28.22	11	3	6	2	297	33.4	9.91	26.34	3			other molecular function	Pf02798, Pf14497							0	0	0.986	0.337442	55.28	83.2	116.8	39.63	43.87	32.3	70.5	116.9	60.6	61.4	118.4	54.5	36.8	103.8	47.8	63.7	355.2	50.8	50.1
TRUE	High	Master Protein	I3LVS7	Ras homolog family member A OS=Sus scrofa OX=9823 GN=RHOA PE=1 SV=1	0	FALSE	27.662	41	6	9	2	193	21.8	6.1	31.07	6	cell adhesion;cell cycle OR cell proliferation;cell organization and biogenesis;other metabolic processes;stress response;developmental processes;signal transduction;other biological processes	non-structural extracellular;plasma membrane;other membranes;cytosol;cytoskeleton;mitochondrion;nucleus;other cytoplasmic organelle;other cell component	cytoskeletal activity;other molecular function	Pf00071	396849	ENSSSCG00000022080; ENSSSCG00005044357	RHOA	A0A4X1ST20; I3LVS7; ssc:396849	G beta:gamma signalling through PI3Kgamma; G alpha (12/13) signalling events; RHO GTPases Activate Formins; VEGFA-VEGFR2 Pathway; Neutrophil degranulation; RHOA GTPase cycle; RHOC GTPase cycle; RHO GTPases activate KTN1; ERBB2 Regulates Cell Motility; PTK6 Regulates RHO GTPases, RAS GTPase and MAP kinases; Axonal growth inhibition (RHOA activation); RHO GTPases activate PKNs; EPHA-mediated growth…		26	2	0.986	0.290109	44.83	88.6	111.4	17.3	39.11	114.7	332.8	431.5	259.1	183	183.5	179.2	183.1	271	243.3	249.1	800.2	209.9	133.3
TRUE	High	Master Protein	A0A5G2QWD5	Glutathione S-transferase OS=Sus scrofa OX=9823 PE=1 SV=1	0	FALSE	67.495	45	10	22	3	349	41	5.69	78.73	10		other membranes	other molecular function	Pf00043, Pf02798							0	7	0.985	0.698034	40.77	106.8	93.2	35.68	37.24	187.1	384.9	688.2	673.8	249.4	473.6	637.2	277.5	475.1	377.6	411.3	1274.5	267.2	171.8
TRUE	High	Master Protein	I3LPR3	Tetraspanin OS=Sus scrofa OX=9823 GN=CD9 PE=1 SV=1	0	FALSE	33.543	19	2	9	2	226	25.1	7.52	41.95	2	other biological processes	non-structural extracellular;plasma membrane;other membranes		Pf00335		ENSSSCG00000022230	CD9	I3LPR3			0	0	0.985	0.264554	13.32	108.1	91.9	33.14	34.95	94.1	220.2	380.7	417.5	182.9	143.5	162.3	171.1	196.9	139.3	159.6	767.9	174.6	239.9
TRUE	High	Master Protein	A0A5G2R8I5	Coronin OS=Sus scrofa OX=9823 GN=CORO7 PE=1 SV=1	0	FALSE	13.345	5	3	3	3	925	100.2	6.11	12.32	3				Pf00400, Pf08953, Pf16300		ENSSSCG00000007944	CORO7	A0A5G2R8I5			0	0	0.984	0.543919	25.51	97.6	102.4	36.45	37.22	7.3	27.5	48.8	25.4	12.5	11.3	12.7	17.6	23.4	18.8	19.4	82	19.2	11.6
TRUE	High	Master Protein	Q45FY6	Hypoxanthine-guanine phosphoribosyltransferase OS=Sus scrofa OX=9823 GN=HPRT1 PE=2 SV=3	0	FALSE	12.57	29	5	5	5	218	24.5	6.79	12.9	5	other metabolic processes;other biological processes	cytosol;other cell component	other molecular function	Pf00156	397351	ENSSSCG00000034896; ENSSSCG00025044949; ENSSSCG00030034364; ENSSSCG00035005142; ENSSSCG00040025932; ENSSSCG00045031043; ENSSSCG00050027741; ENSSSCG00055006870; ENSSSCG00060057082; ENSSSCG00065048888	HPRT1	A0SNU9; Q45FY6; ssc:397351	Azathioprine ADME; Purine salvage		2	0	0.984	0.884165	11.7	98.3	101.7	15.58	24.33	71.3	149.2	220.1	178.2	86.2	121.1	117	104.7	116.6	114.3	123.4	402	124.5	97.3
TRUE	High	Master Protein	P50578	Aldo-keto reductase family 1 member A1 OS=Sus scrofa OX=9823 GN=AKR1A1 PE=1 SV=3	0	FALSE	25.53	21	6	8	6	325	36.6	6.99	26.67	6	other metabolic processes;other biological processes	plasma membrane;other membranes;cytosol	other molecular function	Pf00248	396924		AKR1A1	I3L929; P50578; ssc:396924			0	0	0.984	0.666861	28.87	92.6	107.4	24.31	35.19	55.3	161.8	213.4	172.2	72.2	96.3	105.3	159.9	165.3	132.2	118.9	490.1	105.6	58.1
TRUE	High	Master Protein	F1SNL7	Carnosine dipeptidase 2 OS=Sus scrofa OX=9823 GN=CNDP2 PE=1 SV=1	0	FALSE	74.711	36	13	22	13	475	52.7	5.48	82.01	13	protein metabolism	cytosol;nucleus	other molecular function	Pf01546, Pf07687	100158127	ENSSSCG00000004870; ENSSSCG00005026500	CNDP2	A0A4X1U2W5; F1SNL7; ssc:100158127	Paracetamol ADME; Glutathione synthesis and recycling		2	0	0.982	0.984343	37.94	92.1	107.9	20.5	29.96	189.4	449.4	746	575.2	277.4	304.4	308.6	347.2	414.6	375	276.1	1377.4	360.7	244.4
TRUE	High	Master Protein	A0A287AJ51	Angiotensinogen OS=Sus scrofa OX=9823 GN=AGT PE=1 SV=2	0	FALSE	186.239	61	19	57	19	478	51.4	6.25	224.76	19	developmental processes;signal transduction;other biological processes	non-structural extracellular	signal transduction activity or receptor binding;enzyme regulator activity	Pf00079		ENSSSCG00000010184	AGT	A0A287AJ51	Peptide ligand-binding receptors; G alpha (q) signalling events; G alpha (i) signalling events; Metabolism of Angiotensinogen to Angiotensins		4	0	0.981	0.57434	12.39	96.5	103.5	13.95	18.76	840.7	1546.3	2328.7	1698.4	990.9	1408.6	1427.8	1101	1311.5	1440.2	1171.6	4688.7	1908.3	1527.6
TRUE	High	Master Protein	A0A8W4FF22	Exportin 1 OS=Sus scrofa OX=9823 GN=XPO1 PE=1 SV=1	0	FALSE	9.027	6	4	4	4	952	109.2	6.16	11.34	4	transport	nucleus;other cell component	other molecular function	Pf03810, Pf08389, Pf08767, Pf18784, Pf18787		ENSSSCG00000028228	XPO1	A0A8W4FF22			0	0	0.981	0.670699	28.5	94.2	105.8	15.48	25.08	27.6	55.3	64.8	58.6	32	50.6	46.1	32.7	48.7	46.5	35.8	155.5	49.3	25.8
TRUE	High	Master Protein	A0A287BJ65	Lipocalin 2 OS=Sus scrofa OX=9823 GN=LCN2 PE=1 SV=2	0	FALSE	129.054	41	10	50	10	279	31.1	9.51	175.14	10	stress response	non-structural extracellular;other membranes	other molecular function	Pf00061		ENSSSCG00000005638	LCN2	A0A287BJ65	Neutrophil degranulation; Iron uptake and transport; Metal sequestration by antimicrobial proteins		3	0	0.981	0.331614	37.25	88	112	100.28	82.93	442	5921.7	1161.8	659.4	1607.6	584.2	515.2	681.3	1168.4	844.2	3596.9	1711.7	400.2	1134.3
TRUE	High	Master Protein	F1SK03	Aminopeptidase OS=Sus scrofa OX=9823 GN=ANPEP PE=1 SV=4	0	FALSE	99.155	29	17	21	17	941	106.5	5.3	88.63	17	protein metabolism	other membranes	other molecular function	Pf01433, Pf11838, Pf17900		ENSSSCG00000001849	ANPEP	F1SK03			0	0	0.98	0.528705	21.29	90.7	109.3	31.69	46.64	178.1	574.1	511.7	246	174.1	187.5	160.6	273.1	357.8	345.5	442.6	946.9	261.7	138.3
TRUE	High	Master Protein	A0A287BH90	Complement C9 OS=Sus scrofa OX=9823 GN=C9 PE=1 SV=1	0	FALSE	117.886	40	18	32	18	573	65.2	6.34	124.03	18	stress response;other biological processes	non-structural extracellular;plasma membrane;other membranes		Pf00057, Pf00090, Pf01823		ENSSSCG00000016856	C9	A0A287BH90			0	0	0.979	0.712646	15.99	98.7	101.3	36.46	27.77	87.4	764.6	819.7	454.2	310.7	259.4	301.9	302.4	446.7	128.4	342.8	1381.4	475.7	421.8
TRUE	High	Master Protein	A0A8W4FBP7	Mucin 5B, oligomeric mucus/gel-forming OS=Sus scrofa OX=9823 PE=4 SV=1	0	FALSE	339.722	18	44	80	1	4385	458.1	5.6	333.83	44		other cell component		Pf00094, Pf01826, Pf08742, Pf13330					Termination of O-glycan biosynthesis		2	28	0.979	0.860598	73.88	110.5	89.5	119.07	93.22	117.8	1888.2	743.5	287.8	2736.5	283.4	189.6	415.8	791	317.1	1766.2	698.1	136.2	333.8
TRUE	High	Master Protein	I3LGN8	Plakophilin 1 OS=Sus scrofa OX=9823 GN=PKP1 PE=1 SV=2	0	FALSE	9.195	3	2	3	2	727	80.6	8.97	9.28	2	cell adhesion;cell organization and biogenesis;other biological processes	plasma membrane;other membranes;nucleus;other cell component	other molecular function	Pf00514		ENSSSCG00000030694	PKP1	I3LGN8	Neutrophil degranulation; Formation of the cornified envelope; Apoptotic cleavage of cell adhesion proteins		4	0	0.979	0.849926	42.36	114.1	85.9	34.63	59.18	31.9	44.9	70.2	29.9	72.4	52.4	35.9	62.6	40.2	40.6	35.3	50.5	46.9	27.5
TRUE	High	Master Protein	A0A4X1UWJ9	Heat shock 70 kDa protein 4 OS=Sus scrofa OX=9823 GN=HSPA4 PE=1 SV=1	0	FALSE	55.356	22	15	17	15	848	95.4	5.31	53.51	15	cell organization and biogenesis;protein metabolism;other metabolic processes;transport	non-structural extracellular;cytosol;mitochondrion	other molecular function	Pf00012		ENSSSCG00000014292; ENSSSCG00005008342	HSPA4	A0A4X1UWJ9; A0A5G2RBW3	Regulation of HSF1-mediated heat shock response		1	0	0.978	0.859373	11.39	92.3	107.7	23.34	29.58	126.6	202.5	424	303.2	142.7	165.8	153.5	177.7	234.2	195	168.7	779.5	195.7	123.8
TRUE	High	Master Protein	A0A8D1UVZ9	Stress induced phosphoprotein 1 OS=Sus scrofa OX=9823 GN=STIP1 PE=1 SV=1	0	FALSE	19.894	13	8	9	8	543	62.4	6.76	26.59	8	other biological processes	nucleus;other cell component	other molecular function	Pf13181, Pf13414, Pf13424, Pf17830	100623923	ENSSSCG00000021620; ENSSSCG00005022046	STIP1	A0A8D1UVZ9; I3LNG8; ssc:100623923	RND1 GTPase cycle; HSP90 chaperone cycle for steroid hormone receptors (SHR) in the presence of ligand		2	0	0.978	0.967555	49.97	101	99	29.52	42.46	145.8	225.3	322.5	421.8	143.2	210.6	171.3	156.6	260.8	267.8	155.9	594.5	238.6	86.2
TRUE	High	Master Protein	Q9GJT2	S-formylglutathione hydrolase OS=Sus scrofa OX=9823 GN=ESD PE=2 SV=1	0	FALSE	27.212	46	7	13	7	282	31.5	7.02	43.32	7	other metabolic processes	cytosol;other cell component	other molecular function	Pf00756	397127	ENSSSCG00000009407; ENSSSCG00025008498; ENSSSCG00035074723; ENSSSCG00065020640; ENSSSCG00070000676	ESD	Q9GJT2; Q9GM98; ssc:397127	Glutathione conjugation		1	0	0.977	0.88167	7.61	99.4	100.6	11.58	19.99	169.9	324	386.1	294.3	200.9	288.9	291.6	282.1	247.8	253.9	314.8	674.9	346.2	223
TRUE	High	Master Protein	A0A5G2QNZ0	Arginyl aminopeptidase OS=Sus scrofa OX=9823 GN=RNPEP PE=1 SV=1	0	FALSE	17.229	9	4	5	4	623	69.2	5.77	17.88	4	protein metabolism		other molecular function	Pf01433, Pf09127, Pf17900		ENSSSCG00000034151	RNPEP	A0A5G2QNZ0			0	0	0.977	0.32687	39.51	89.4	110.6	24.93	35.54	30.2	49.7	75.2	70.8	31.5	50.8	42.7	42	77.9	56.1	38.2	220.4	57.7	27.6
TRUE	High	Master Protein	A0A4X1VQR6	GLI pathosis related 2 OS=Sus scrofa OX=9823 GN=GLIPR2 PE=1 SV=1	0	FALSE	19.479	28	3	5	3	154	17.2	9.47	17.02	3		non-structural extracellular		Pf00188	100515356	ENSSSCG00000031236; ENSSSCG00005018706	GLIPR2	A0A287AY64; A0A4X1VQR6; ssc:100515356			0	0	0.976	0.374178	34.38	96.7	103.3	28.46	25.55	14.8	50.3	62.9	37.8	21.2	18	18.4	24.1	31.2	23.5	30.7	99.9	23.6	18.5
TRUE	High	Master Protein	A0A286ZI97	Peptidoglycan-recognition protein OS=Sus scrofa OX=9823 GN=PGLYRP1 PE=1 SV=1	0	FALSE	82.835	49	7	23	7	222	24.2	9.51	100.36	7	other metabolic processes;stress response;signal transduction;other biological processes	non-structural extracellular	signal transduction activity or receptor binding;other molecular function	Pf01510		ENSSSCG00000038688	PGLYRP1	A0A286ZI97	Neutrophil degranulation; Antimicrobial peptides		2	0	0.976	0.622439	25.62	93.3	106.7	74.39	84.89	80	1060.1	388.5	159.7	339.7	136.5	155.6	202.6	356.3	117.1	983.5	652.5	127.2	176.3
TRUE	High	Master Protein	A0A8W4FPR2	Alanine--tRNA ligase OS=Sus scrofa OX=9823 GN=AARS1 PE=1 SV=1	0	FALSE	11.461	6	4	4	4	988	108.7	5.57	12.63	4	protein metabolism;RNA metabolism OR transcription;other metabolic processes;developmental processes;other biological processes	cytosol	nucleic acid binding activity;other molecular function	Pf01411, Pf02272, Pf07973		ENSSSCG00000002723	AARS1	A0A8W4FPR2			0	0	0.975	0.52071	24.45	102.1	97.9	15.69	41.33	28.9	49.4	86.7	55.6	38	47	36.5	47.3	61.3	42.7	37.9	166.7	53.3	29.8
TRUE	High	Master Protein	A0A287AW48	Brain enriched myelin associated protein 1 OS=Sus scrofa OX=9823 GN=BCAS1 PE=1 SV=3	0	FALSE	17.401	4	2	5	2	541	56.7	5.15	22.5	2						ENSSSCG00000007485	BCAS1	A0A287AW48			0	0	0.975	0.3328	64.04	84.7	115.3	33.95	69.29	16.8	59.6	60.4	33.1	14.2	17.4	25.4	26.3	43.4	62	40	180	25.8	8
TRUE	High	Master Protein	I3LAB6	Proteasome subunit alpha type OS=Sus scrofa OX=9823 GN=PSMA2 PE=1 SV=1	0	FALSE	25.094	43	6	8	6	234	25.9	7.43	30.43	6	protein metabolism;other metabolic processes	nucleus;other cell component		Pf00227, Pf10584	100620420	ENSSSCG00000039582; ENSSSCG00005017007	PSMA2	A0A4X1UL20; I3LAB6; ssc:100620420			0	0	0.975	0.335106	26.06	103.3	96.7	24.77	17.62	59.7	101.6	231.2	174.5	88.8	94.7	93.1	93.7	99	87.3	94.5	328.2	122.9	67.3
TRUE	High	Master Protein	I3LGY1	BPI fold containing family B member 2 OS=Sus scrofa OX=9823 GN=BPIFB2 PE=4 SV=1	0	FALSE	15.314	12	4	6	4	458	49.8	7.18	17.35	4			other molecular function	Pf01273, Pf02886		ENSSSCG00000029714	BPIFB2	I3LGY1			0	0	0.974	0.99342	70.85	91.8	108.2	61.38	82.7	9.6	54.3	35.2	19.7	65.6	20.2	16.7	26.9	32.8	33.1	94	78	9.8	8.2
TRUE	High	Master Protein	I3LAJ6	RAS like proto-oncogene A OS=Sus scrofa OX=9823 GN=RALA PE=1 SV=1	0	FALSE	8.056	11	2	3	2	206	23.5	7.11	10.32	2	transport;developmental processes;signal transduction;other biological processes	plasma membrane;other membranes;mitochondrion;other cell component	signal transduction activity or receptor binding;cytoskeletal activity;other molecular function	Pf00071		ENSSSCG00000048439; ENSSSCG00005029449	RALA	A0A4X1UH51; I3LAJ6			0	0	0.974	0.611584	38.38	96.5	103.5	21.18	40.54	30.1	113	138.4	95.3	54.4	58.5	56.1	58.7	70	73.4	88.6	276.3	75.6	47.8
TRUE	High	Master Protein	A0A5G2RBI3	Annexin OS=Sus scrofa OX=9823 GN=ANXA6 PE=1 SV=2	0	FALSE	32.638	9	5	9	4	675	76.1	6.2	30.83	5	transport;signal transduction;other biological processes	other membranes;mitochondrion;other cytoplasmic organelle;other cell component	transporter activity;other molecular function	Pf00191		ENSSSCG00000017089	ANXA6	A0A5G2RBI3			0	0	0.974	0.931835	25.36	102.1	97.9	34.19	46.31	50.3	85.6	230	132.4	46.5	71.7	84.3	81.5	125	73.5	56	427.5	74.9	47.2
TRUE	High	Master Protein	A0A287ALA0	Brain acid soluble protein 1 OS=Sus scrofa OX=9823 GN=BASP1 PE=1 SV=1	0	FALSE	62.16	72	11	15	11	228	23.1	4.6	54.86	11	other biological processes	nucleus;other cell component	nucleic acid binding activity;other molecular function	Pf05466	100522108	ENSSSCG00000039222	BASP1	A0A287ALA0; ssc:100522108	RHOF GTPase cycle		1	0	0.974	0.665196	53.59	82.5	117.5	30.79	36.78	67.2	296.5	290.1	209.1	97.2	99.7	110.4	123	201.6	165	177.4	514	127.8	69.6
TRUE	High	Master Protein	A0A8W4FQ80	ADP-ribosyl cyclase/cyclic ADP-ribose hydrolase OS=Sus scrofa OX=9823 GN=BST1 PE=1 SV=1	0	FALSE	6.292	7	2	3	2	321	35.5	5.66	8.95	2		other membranes	other molecular function	Pf02267		ENSSSCG00000028359	BST1	A0A8W4FQ80			0	0	0.973	0.426804	16.41	103.1	96.9	18.73	37.54	59	168.2	225.6	125.5	94.9	114.2	84.7	84.6	100.8	80.6	144.8	448.4	82.4	124.2
TRUE	High	Master Protein	A0A5G2QD67	Galectin OS=Sus scrofa OX=9823 GN=LGALS1 PE=1 SV=1	0	FALSE	42.619	46	7	12	7	164	17.9	5.05	44.24	7			other molecular function	Pf00337		ENSSSCG00000033854	LGALS1	A0A5G2QD67			0	0	0.972	0.484907	10.4	115.2	84.8	29.38	35.36	167.5	601.8	950.5	589.2	210.7	324.3	413.8	418.7	460.9	479.4	338.4	1838	389.3	245.6
TRUE	High	Master Protein	A0A287BRL8	Myristoylated alanine rich protein kinase C substrate OS=Sus scrofa OX=9823 GN=MARCKS PE=1 SV=1	0	FALSE	28.839	23	6	11	6	332	31.6	4.39	39.87	6	cell organization and biogenesis;other metabolic processes;stress response;developmental processes;other biological processes	plasma membrane;other membranes;cytoskeleton;nucleus;other cell component	cytoskeletal activity;kinase activity;other molecular function	Pf02063		ENSSSCG00000037803	MARCKS	A0A287BRL8	Acetylcholine regulates insulin secretion		1	0	0.972	0.55976	38.24	102.3	97.7	42.64	75.78	70.9	206.6	385.2	194.4	106.1	84.3	101.9	127.8	288.1	114.9	119.4	703.6	102.4	70.6
TRUE	High	Master Protein	A4Z6H1	Adenylosuccinate synthetase isozyme 2 OS=Sus scrofa OX=9823 GN=ADSS2 PE=2 SV=1	0	FALSE	11.824	10	3	3	3	456	50.1	6.55	10.26	3	other metabolic processes	mitochondrion;other cell component	other molecular function	Pf00709	100048942	ENSSSCG00015038467; ENSSSCG00030043646; ENSSSCG00070006212	ADSS2	A4Z6H1; ssc:100048942	Purine ribonucleoside monophosphate biosynthesis		1	0	0.971	0.908922	20.22	106.9	93.1	20.84	46.4	28.1	50.9	75.2	84.2	37.7	53.8	50.5	43.5	61	41.2	42.1	123	62	28.8
TRUE	High	Master Protein	Q007T2	Cell division control protein 42 homolog OS=Sus scrofa OX=9823 GN=CDC42 PE=2 SV=2	0	FALSE	17.935	21	3	7	3	191	21.2	6.55	28.58	3	cell organization and biogenesis;transport;developmental processes;signal transduction;other biological processes	plasma membrane;other membranes;cytoskeleton;other cell component	other molecular function	Pf00071	780428	ENSSSCG00025066075; ENSSSCG00035080048; ENSSSCG00050075450; ENSSSCG00060060565; ENSSSCG00065073552; ENSSSCG00070028168	CDC42	D1YSL6; Q007T2; ssc:780428	Regulation of actin dynamics for phagocytic cup formation; RHO GTPases Activate Formins; RHOG GTPase cycle; RHO GTPases activate KTN1; GPVI-mediated activation cascade; RHO GTPases activate IQGAPs; RAC1 GTPase cycle; RAC2 GTPase cycle; Factors involved in megakaryocyte development and platelet production; RAC3 GTPase cycle; RHOQ GTPase cycle; Myogenesis; CDC42 GTPase cycle; RHOV GTPase cycle; MAP…		23	0	0.971	0.578889	38.89	94.5	105.5	18.9	33.8	122	355.5	463	285.3	165.6	183.8	208.3	205.8	292.3	241	218.1	818.9	210.7	143.9
TRUE	High	Master Protein	A0A8W4FIZ4	Envelope glycoprotein OS=Sus scrofa OX=9823 PE=1 SV=1	0	FALSE	9.642	9	2	3	2	284	32.3	9.52	8.96	2				Pf00429							0	0	0.971	0.554676	39.45	100.9	99.1	18.36	40.81	15.9	25.8	24.2	24.8	16.5	21.4	19	12.9	19.9	18.3	14.6	53.4	12.8	18.2
TRUE	High	Master Protein	A0A5G2R6P1	SPARC OS=Sus scrofa OX=9823 GN=SPARC PE=3 SV=2	0.001	FALSE	4.45	9	2	2	2	299	34.1	4.86	5.47	2	other biological processes	non-structural extracellular;extracellular matrix;other membranes;nucleus;other cell component	other molecular function	Pf00050, Pf09289, Pf10591		ENSSSCG00000017082	SPARC	A0A5G2R6P1	Platelet degranulation ; ECM proteoglycans; Scavenging by Class H Receptors		3	0	0.969	0.483314	24.22	100.4	99.6	23.57	14.75	12.8	15.8	20.3	20.1	13.2	20.3	20.3	15.9	12.7	14.7	14.4	37	17	17.6
TRUE	High	Master Protein	A0A287ALK8	Cadherin 16 OS=Sus scrofa OX=9823 GN=CDH16 PE=1 SV=1	0	FALSE	13.467	5	3	6	3	852	91.4	4.87	19.62	3	cell adhesion	plasma membrane;other membranes	other molecular function	Pf00028		ENSSSCG00000022721	CDH16	A0A287ALK8			0	0	0.969	0.752814	14.46	103.7	96.3	12.9	29.54	11.4	20.2	20.7	21.9	13.6	16.6	17.2	15.8	13.8	15.3	15.4	41.8	17.8	14.6
TRUE	High	Master Protein	P19620	Annexin A2 OS=Sus scrofa OX=9823 GN=ANXA2 PE=1 SV=4	0	FALSE	85.598	63	17	25	17	339	38.5	6.93	85.86	17	transport;other biological processes	non-structural extracellular;extracellular matrix;plasma membrane;other membranes;nucleus;other cytoplasmic organelle;other cell component	transporter activity;enzyme regulator activity;cytoskeletal activity;other molecular function	Pf00191	406192		ANXA2	P19620; Q5Y2C7; ssc:406192			0	0	0.969	0.438981	29.33	96.2	103.8	26.94	40.9	234	437.5	780.3	528.5	285.7	643.3	411.6	313.5	501.9	521.1	333.4	2037.9	489.4	283.9
TRUE	High	Master Protein	A0A8D0UBE2	CCHC-type zinc finger nucleic acid binding protein OS=Sus scrofa OX=9823 GN=CNBP PE=1 SV=1	0	FALSE	10.368	19	3	3	3	167	18.4	7.71	10.37	3	DNA metabolism;other metabolic processes;other biological processes	cytosol;ER/Golgi;nucleus	nucleic acid binding activity;other molecular function	Pf00098		ENSSSCG00000040879; ENSSSCG00005032394	CNBP	A0A287B975; A0A8D0UBE2			0	0	0.968	0.452081	17.68	104.6	95.4	18.09	33.36	12.8	29.4	29.8	27.6	14.1	18.8	21.5	22.5	31.3	16.9	20	76.3	31.6	15.5
TRUE	High	Master Protein	A0A5G2QN54	T-complex protein 1 subunit delta OS=Sus scrofa OX=9823 GN=CCT4 PE=1 SV=1	0	FALSE	24.408	15	7	10	6	509	54.8	7.83	30.33	7	protein metabolism;other metabolic processes	cytosol	other molecular function	Pf00118		ENSSSCG00000008377	CCT4	A0A5G2QN54			0	1	0.968	0.84626	34.31	97.9	102.1	21.22	35.72	61.5	130.3	201.4	187	83.8	107.7	99.5	83.7	126.1	116.2	99.2	389.8	129	63.1
TRUE	High	Master Protein	A0A287BSF6	Guanylate binding protein 1 OS=Sus scrofa OX=9823 GN=GBP1 PE=1 SV=2	0	FALSE	28.739	13	7	8	7	595	68.1	6.01	27.29	7	cell organization and biogenesis;stress response;other biological processes	other membranes;cytosol;cytoskeleton;ER/Golgi;other cell component	cytoskeletal activity;other molecular function	Pf02263, Pf02841		ENSSSCG00000024973	GBP1	A0A287BSF6			0	0	0.968	0.916188	24.62	107.2	92.8	30.48	39.32	70.6	165.9	336.5	235.3	77.6	104.3	137.4	154.8	167.2	123.3	123.3	698.1	144	69.1
TRUE	High	Master Protein	A0A8W4FCU2	Myosin heavy chain 9 OS=Sus scrofa OX=9823 GN=MYH9 PE=1 SV=1	0	FALSE	195.263	28	44	60	40	1928	222.7	5.77	205.36	44	cell adhesion;cell cycle OR cell proliferation;cell organization and biogenesis;protein metabolism;stress response;transport;developmental processes;other biological processes	plasma membrane;other membranes;cytosol;cytoskeleton;nucleus;other cell component	signal transduction activity or receptor binding;cytoskeletal activity;other molecular function	Pf00063, Pf01576, Pf02736		ENSSSCG00000000145	MYH9	A0A8W4FCU2	Regulation of actin dynamics for phagocytic cup formation; RHO GTPases activate PAKs		2	1	0.967	0.893366	42.06	95	105	21.16	32.83	477.6	1371.4	1961.1	1306.6	674	859.7	782.6	783.7	1235.8	831.6	1043.5	3088.7	987.3	576.8
TRUE	High	Master Protein	A0A8D0WMV4	CYFIP related Rac1 interactor B OS=Sus scrofa OX=9823 GN=CYRIB PE=1 SV=1	0	FALSE	30.315	24	5	7	5	345	39.4	6.37	32.89	5	cell organization and biogenesis	other membranes	other molecular function	Pf07159		ENSSSCG00000005959; ENSSSCG00005003750	CYRIB	A0A287BED5; A0A8D0WMV4			0	0	0.965	0.46893	26.93	96.9	103.1	29.03	35.88	56.8	211.3	262.1	160.1	78	89.2	98	142.2	193.9	141.4	154.3	581.3	128.3	72
TRUE	High	Master Protein	A0A8W4FGE3	T-complex protein 1 subunit epsilon OS=Sus scrofa OX=9823 GN=CCT5 PE=1 SV=1	0	FALSE	11.357	9	4	5	3	524	57.6	5.72	16.68	4	protein metabolism;other metabolic processes	cytosol	other molecular function	Pf00118		ENSSSCG00000024126	CCT5	A0A8W4FGE3			0	0	0.965	0.788968	44.03	91.6	108.4	28.08	43.67	87.6	157	336.1	270.4	119	144.6	142.4	104.6	193.2	168.3	119.2	583.2	162.1	76.6
TRUE	High	Master Protein	A0A5G2R246	non-specific serine/threonine protein kinase OS=Sus scrofa OX=9823 GN=PAK2 PE=1 SV=2	0.001	FALSE	4.197	8	2	2	2	478	52.8	5.96	5.93	2	other metabolic processes		kinase activity;other molecular function	Pf00069, Pf00786		ENSSSCG00000011843	PAK2	A0A5G2R246			0	0	0.965	0.446064	5.65	102.9	97.1	7.86	13.03	6.4	11.5	15.7	10.9	7.7	9.4	7.8	10.2	10.1	9.8	9.4	32.6	11.7	7.3
TRUE	High	Master Protein	A0A286ZT13	Albumin OS=Sus scrofa OX=9823 GN=ALB PE=1 SV=2	0	FALSE	1333.71	88	90	3894	68	608	69.8	6.46	13144.7	90		non-structural extracellular	other molecular function	Pf00273		ENSSSCG00000008948	ALB	A0A286ZT13			0	23	0.965	0.838668	7.69	100.2	99.8	8.61	18.27	41300.5	86296.9	81859.6	81311.2	55392.4	54187.7	50486.9	59008.6	60336.2	61978.8	69074.9	148499	89598.4	82041.8
TRUE	High	Master Protein	P54612	Serine/threonine-protein phosphatase 2A 65 kDa regulatory subunit A alpha isoform OS=Sus scrofa OX=9823 GN=PPP2R1A PE=2 SV=2	0	FALSE	22.167	16	7	10	7	589	65.3	5.11	28.6	7	cell cycle OR cell proliferation;other biological processes	plasma membrane;other membranes;nucleus;other cell component	enzyme regulator activity	Pf02985, Pf13646	397088	ENSSSCG00005002253; ENSSSCG00040022372; ENSSSCG00070016930	PPP2R1A	P54612; ssc:397088	Separation of Sister Chromatids; Initiation of Nuclear Envelope (NE) Reformation; PI5P, PP2A and IER3 Regulate PI3K/AKT Signaling; Regulation of TP53 Degradation; Amplification of signal from unattached kinetochores via a MAD2 inhibitory signal; Resolution of Sister Chromatid Cohesion; RHO GTPases Activate Formins; EML4 and NUDC in mitotic spindle formation; PKR-mediated signaling; Negative regul…		32	0	0.965	0.230185	30.64	84.1	115.9	21.36	35.1	102.4	200.2	314.7	222.7	117	186.6	142.8	149.2	260.4	211.8	146.8	719.5	192.4	110.1
TRUE	High	Master Protein	F2Z5L7	Proteasome subunit alpha type OS=Sus scrofa OX=9823 GN=PSMA1 PE=1 SV=1	0	FALSE	33.089	39	9	11	9	263	29.5	6.61	36.72	9	protein metabolism;other metabolic processes	nucleus;other cell component		Pf00227, Pf10584	100516779	ENSSSCG00000013391; ENSSSCG00005042485	PSMA1	A0A8D1EBK4; F2Z5L7; ssc:100516779			0	0	0.965	0.328071	29.67	97.2	102.8	41.92	30.96	334.3	511.3	1691.6	944.2	371.4	446.6	409.8	437.2	617.3	464.4	465.3	2489.4	573.4	290.9
TRUE	High	Master Protein	F1RQR4	EH domain containing 1 OS=Sus scrofa OX=9823 GN=EHD1 PE=1 SV=3	0	FALSE	24.835	13	6	7	4	564	63.6	7.25	23.68	6	cell organization and biogenesis;transport;other biological processes	plasma membrane;other membranes;other cytoplasmic organelle;other cell component	other molecular function	Pf00350, Pf12763, Pf16880, Pf18150		ENSSSCG00000013017	EHD1	F1RQR4	Factors involved in megakaryocyte development and platelet production		1	0	0.964	0.231218	8.22	102.2	97.8	14.97	12.98	28.5	74.6	87.5	58.9	46.6	53.4	65	50.2	69.9	42.4	59.5	156.1	57	54
TRUE	High	Master Protein	A5D9N3	Allograft inflammatory factor 1 OS=Sus scrofa OX=9823 GN=AIF1 PE=1 SV=1	0	FALSE	8.489	14	2	2	2	147	16.7	7.24	7	2	cell organization and biogenesis;stress response;transport;signal transduction;other biological processes	plasma membrane;other membranes;cytosol;cytoskeleton;nucleus;other cell component	cytoskeletal activity;other molecular function	Pf21008	397271	ENSSSCG00000032341	AIF1	A5D9N3; ssc:397271			0	0	0.963	0.862052	49.93	100.1	99.9	29.21	32.63	8.2	46.1	46.4	27.1	15.4	21.1	22.1	33.2	32.6	32.1	25.5	85.1	20.7	12.6
TRUE	High	Master Protein	A0A287BJS7	Folate receptor beta OS=Sus scrofa OX=9823 GN=FOLR2 PE=1 SV=1	0	FALSE	7.838	9	2	2	2	305	34.7	6.98	6.5	2				Pf03024	396853	ENSSSCG00000014812	FOLR2	A0A287BJS7			0	0	0.963	0.231476	16.58	97.4	102.6	15.1	37.88	43.2	79.8	95.4	64.7	36.3	50.7	50.4	49.6	66.7	66.3	61.7	177	32.8	35.7
TRUE	High	Master Protein	P28491	Calreticulin OS=Sus scrofa OX=9823 GN=CALR PE=1 SV=3	0	FALSE	88.66	46	14	21	14	417	48.3	4.46	81.89	14	cell organization and biogenesis;protein metabolism;other metabolic processes;stress response;transport;other biological processes	non-structural extracellular;plasma membrane;other membranes;cytosol;ER/Golgi;nucleus;other cytoplasmic organelle;other cell component	signal transduction activity or receptor binding;nucleic acid binding activity;other molecular function	Pf00262	100381266	ENSSSCG00000013746; ENSSSCG00005031194; ENSSSCG00015041073; ENSSSCG00025060946; ENSSSCG00030008732; ENSSSCG00035043864; ENSSSCG00040013848; ENSSSCG00045024306; ENSSSCG00050059786; ENSSSCG00055022230; ENSSSCG00060013787; ENSSSCG00065019328; ENSSSCG00070008005	CALR	D4N5N1; P28491; ssc:100381266	Scavenging by Class A Receptors; ER-Phagosome pathway; Antigen Presentation: Folding, assembly and peptide loading of class I MHC; Calnexin/calreticulin cycle		4	0	0.963	0.3057	22.69	96.4	103.6	53.49	44.1	142	300.2	1155.8	398.3	206.8	218.4	215.9	313.5	429.4	205.1	268.4	1671.6	269.8	150
TRUE	High	Master Protein	A0A5G2QC33	Hydroxymethylglutaryl-CoA synthase OS=Sus scrofa OX=9823 GN=HMGCS1 PE=1 SV=1	0.001	FALSE	4.657	5	2	2	2	574	63.4	5.78	5.74	2	other metabolic processes		other molecular function	Pf01154, Pf08540		ENSSSCG00000016872	HMGCS1	A0A5G2QC33			0	0	0.962	0.152418	25.44	113.4	86.6	17.47	22.71	47.4	70.6	89.9	80.8	51.3	42.3	41.6	58.4	65.1	36.4	46.8	171.4	48.9	41.5
TRUE	High	Master Protein	A0A287AL41	Parkin coregulated OS=Sus scrofa OX=9823 GN=PACRG PE=4 SV=1	0	FALSE	8.56	11	2	2	2	257	29.4	8.13	7.16	2	other biological processes	cytosol;cytoskeleton;other cell component	signal transduction activity or receptor binding;cytoskeletal activity;other molecular function	Pf10274		ENSSSCG00000038153; ENSSSCG00005026432	PACRG	A0A287AL41; A0A4X1VWE2			0	0	0.961	0.291269	41.52	85.7	114.3	21.82	53.25	24.1	66.7	85.1	46.3	33.2	37.6	35.3	34.1	63.1	70.8	50.4	199.7	43.5	22.8
TRUE	High	Master Protein	A0A287B4N8	MARCKS like 1 OS=Sus scrofa OX=9823 GN=MARCKSL1 PE=1 SV=2	0	FALSE	9.859	14	2	3	2	198	20	4.65	10.96	2	cell cycle OR cell proliferation;cell organization and biogenesis;developmental processes;other biological processes	plasma membrane;other membranes;other cell component	cytoskeletal activity;other molecular function	Pf02063		ENSSSCG00000031380	MARCKSL1	A0A287B4N8			0	0	0.96	0.848282	22.62	101.7	98.3	25.21	36.18	16.4	42.5	66.3	48.8	22.5	23	30.5	26	44.5	36.4	32.1	128.7	25.6	12.2
TRUE	High	Master Protein	A0A5S6HVC8	Voltage dependent anion channel 1 OS=Sus scrofa OX=9823 GN=VDAC1 PE=1 SV=1	0	FALSE	26.284	29	7	7	7	302	33	8.69	22.98	7	cell-cell signaling;stress response;transport;other biological processes	other membranes;mitochondrion;other cell component	transporter activity	Pf01459		ENSSSCG00000014296	VDAC1	A0A5S6HVC8			0	0	0.96	0.213548	34.82	98.1	101.9	37.12	34.02	202.7	204.1	238	269.1	105.4	121.8	127.4	171.9	149	217.9	166.6	553.6	108.3	114.9
TRUE	High	Master Protein	P00355	Glyceraldehyde-3-phosphate dehydrogenase OS=Sus scrofa OX=9823 GN=GAPDH PE=1 SV=4	0	FALSE	77.631	61	14	32	14	333	35.8	8.35	107.39	14	cell organization and biogenesis;protein metabolism;other metabolic processes;stress response;other biological processes	plasma membrane;other membranes;cytosol;cytoskeleton;nucleus;other cell component	enzyme regulator activity;cytoskeletal activity;other molecular function	Pf00044, Pf02800	396823	ENSSSCG00000000694; ENSSSCG00005037806; ENSSSCG00015069184; ENSSSCG00035081064; ENSSSCG00040064450; ENSSSCG00045017499; ENSSSCG00055030580; ENSSSCG00060043031; ENSSSCG00065077443; ENSSSCG00070019692	GAPDH	O18816; P00355; P79299; P79317; Q29546; ssc:396823	Glycolysis; Gluconeogenesis		2	0	0.959	0.60939	43.74	97.3	102.7	18.33	57.27	277.5	587.6	817.1	694.1	296.7	422.7	357.6	377.5	497.5	439	443.4	1321.8	388.1	249.6
TRUE	High	Master Protein	F1SN68	Alpha-1-acid glycoprotein OS=Sus scrofa OX=9823 GN=ORM1 PE=1 SV=1	0	FALSE	231.106	63	19	252	19	203	23	6.21	841.31	19	stress response;other biological processes	non-structural extracellular		Pf00061	396901	ENSSSCG00000005488	ORM1	F1SN68			0	0	0.959	0.841528	2.07	100.5	99.5	31.37	28.66	1904.1	3851.9	10559.4	6714.4	3872.8	3516.4	4483.7	3542.5	4023.3	2778.5	3683.3	19040.6	7287.6	5548.5
TRUE	High	Master Protein	A0A287AAG0	UDP-N-acetylglucosamine pyrophosphorylase 1 like 1 OS=Sus scrofa OX=9823 GN=UAP1L1 PE=4 SV=1	0.001	FALSE	4.024	3	2	3	1	504	55.9	6.2	7.36	2	other metabolic processes		other molecular function	Pf01704		ENSSSCG00000040003	UAP1L1	A0A287AAG0			0	0	0.959	0.727035	39.37	110.8	89.2	30.11	57.95	5.1	16.2	20.3	17.4	5.2	8.3	8.8	13	16.4	9.2	7.8	38	12.5	4.5
TRUE	High	Master Protein	D9U8D1	Dynein light chain OS=Sus scrofa OX=9823 GN=DYNLL1 PE=1 SV=1	0	FALSE	7.878	33	2	2	2	89	10.4	7.4	6.7	2	cell organization and biogenesis;transport;other biological processes	cytoskeleton;nucleus;other cell component	other molecular function	Pf01221	100157773	ENSSSCG00000009904; ENSSSCG00005038848	DYNLL1	A0A4X1T788; D9U8D1; ssc:100157773	COPI-mediated anterograde transport; MHC class II antigen presentation; Separation of Sister Chromatids; Resolution of Sister Chromatid Cohesion; RHO GTPases Activate Formins; EML4 and NUDC in mitotic spindle formation; HSP90 chaperone cycle for steroid hormone receptors (SHR) in the presence of ligand; Recruitment of NuMA to mitotic centrosomes; Intraflagellar transport; Aggrephagy; Neutrophil d…		21	0	0.958	0.819267	33.89	105.2	94.8	25.01	44.9	69.1	129.3	207.5	177.4	73.4	122.9	103.3	77.2	82.1	136	101.7	373.9	110.6	55
TRUE	High	Master Protein	F1SB62	Acetyl-CoA acetyltransferase 2 OS=Sus scrofa OX=9823 GN=ACAT2 PE=1 SV=2	0	FALSE	28.939	23	7	8	7	385	40.2	7.66	28.53	7			other molecular function	Pf00108, Pf02803		ENSSSCG00000004049	ACAT2	F1SB62			0	0	0.958	0.888489	28.66	104	96	20.42	36.55	99	169.1	314.5	248.4	108.9	166.6	154.3	217.2	201.4	170.9	143.7	797.3	194.4	99.3
TRUE	High	Master Protein	A0A287B8Z2	Fructose-bisphosphate aldolase OS=Sus scrofa OX=9823 GN=ALDOC PE=3 SV=1	0	FALSE	23.972	12	3	10	1	434	46.8	7.02	46.2	3	other metabolic processes;other biological processes	cytosol	cytoskeletal activity;other molecular function	Pf00274		ENSSSCG00000017759	ALDOC	A0A287B8Z2	Neutrophil degranulation; Glycolysis; Gluconeogenesis		3	0	0.957	0.543359	38.27	99.3	100.7	36.02	35.88	17.7	49.4	104.2	49.2	22.1	38.4	26.8	28.9	50.8	36.3	37.2	169.7	37.8	24.4
TRUE	High	Master Protein	A0A5G2R7S2	Endoplasmic reticulum protein 44 OS=Sus scrofa OX=9823 GN=ERP44 PE=1 SV=1	0	FALSE	11.703	11	3	5	3	389	45.2	5.69	18.79	3				Pf00085, Pf13848		ENSSSCG00000040634	ERP44	A0A5G2R7S2			0	0	0.957	0.197542	21.63	106.7	93.3	15.42	17.09	20	34.2	38.4	25.7	18.7	25.5	22.1	19	23.3	17.7	18	69.1	24.2	19
TRUE	High	Master Protein	D0G0C9	T-complex protein 1 subunit eta OS=Sus scrofa OX=9823 GN=CCT7 PE=1 SV=1	0	FALSE	24.998	16	6	10	6	543	59.4	7.15	31.38	6	protein metabolism;other metabolic processes	cytosol	other molecular function	Pf00118	100322871	ENSSSCG00000008303; ENSSSCG00005026698	CCT7	A0A4X1W7V3; D0G0C9; F1SLF6; ssc:100322871			0	0	0.957	0.558559	32.75	95.4	104.6	20.14	33.08	46.8	85.9	159.3	120.7	69.6	69.1	77.7	62.6	102.1	80.7	83	261.3	91.6	60.9
TRUE	High	Master Protein	A0A287A8I6	Zinc finger MYND domain-containing protein 10 isoform 1 OS=Sus scrofa OX=9823 GN=ZMYND10 PE=4 SV=1	0	FALSE	25.523	13	4	6	4	401	45.6	5.66	23.2	4			other molecular function	Pf01753		ENSSSCG00000011408; ENSSSCG00005038098	ZMYND10	A0A287A8I6; A0A8D2A3D1			0	0	0.957	0.689436	32.2	104.7	95.3	23.67	64.77	40.7	72.3	105.4	114.7	48.9	80.9	61.7	48.9	85.9	72	64.9	242.2	57.7	28.8
TRUE	High	Master Protein	A0A286ZWP6	DnaJ heat shock protein family (Hsp40) member B6 OS=Sus scrofa OX=9823 GN=DNAJB6 PE=1 SV=3	0.001	FALSE	4.828	6	2	3	2	325	36.3	9.03	8.83	2	protein metabolism;other metabolic processes		other molecular function	Pf00226		ENSSSCG00000033272	DNAJB6	A0A286ZWP6			0	0	0.957	0.235445	114.29	75.8	124.2	40.25	59.52	3.8	20.2	21.3	18.1	8.7	7.2	4.8	7.6	15.8	27.6	15.2	64.5	7.2	3.1
TRUE	High	Master Protein	Q64L94	Proteasome activator complex subunit 1 OS=Sus scrofa OX=9823 GN=PSME1 PE=2 SV=1	0	FALSE	36.508	49	10	18	10	249	28.6	6.02	51.36	10	other biological processes	nucleus;other cell component	enzyme regulator activity	Pf02251, Pf02252	397572	ENSSSCG00015030054; ENSSSCG00030062637; ENSSSCG00050078329; ENSSSCG00060010044	PSME1	Q64L94; Q863Z1; ssc:397572	FCERI mediated NF-kB activation; Separation of Sister Chromatids; The role of GTSE1 in G2/M progression after G2 checkpoint; Interleukin-1 signaling; Neddylation; Antigen processing: Ubiquitination & Proteasome degradation; Ub-specific processing proteases; Regulation of RUNX3 expression and activity; Cdc20:Phospho-APC/C mediated degradation of Cyclin A; Assembly of the pre-replicative complex; O…		48	0	0.957	0.844929	24.53	94.4	105.6	24.8	28.25	171.6	377.5	668.3	492.1	201.5	247.6	242	280	364.4	295.1	266.3	1267.7	311.2	177.8
TRUE	High	Master Protein	B8XH67	Na(+)/H(+) exchange regulatory cofactor NHE-RF OS=Sus scrofa OX=9823 GN=NHERF1 PE=1 SV=1	0	FALSE	71.351	52	11	24	11	365	39.3	5.39	88.12	11	cell organization and biogenesis;transport;developmental processes;signal transduction;other biological processes	non-structural extracellular;plasma membrane;other membranes;cytoskeleton;other cell component	signal transduction activity or receptor binding;other molecular function	Pf00595, Pf09007	100233201	ENSSSCG00000017232	NHERF1	B8XH67; F6PYE5; ssc:100233201			0	0	0.956	0.792381	39.45	100.6	99.4	21.94	58.52	147.4	532.4	594.7	553.7	296.8	402.8	239.1	413.8	463.2	370.5	342.2	1456.7	283.8	150.1
TRUE	High	Master Protein	A0A287A0H1	Uridine phosphorylase OS=Sus scrofa OX=9823 GN=UPP1 PE=1 SV=1	0	FALSE	15.027	12	3	4	3	410	44.2	8.78	14.33	3	other metabolic processes	cytosol;nucleus	other molecular function	Pf01048		ENSSSCG00000030388	UPP1	A0A287A0H1	Pyrimidine salvage; Pyrimidine catabolism		2	0	0.956	0.261844	67.37	110.5	89.5	35.56	26.47	0	21.6	20	14.9	5.9	6.8	5.9	8.3	11.9	8.7	10.6	17.3	9.1	5.8
TRUE	High	Master Protein	A0A8W4F7Q4	Mucin 5B, oligomeric mucus/gel-forming OS=Sus scrofa OX=9823 PE=4 SV=1	0	FALSE	204.629	21	31	57	1	2339	250.1	5.53	215.99	31		other cell component		Pf00094, Pf01826, Pf08742, Pf13330							0	0	0.955	0.609672	97.32	93.2	106.8	130.92	83.22	9.1	193.2	77.3	23	305.9	21.9	15.5	39.1	83.7	24.3	169.5	65.3	0	21.4
TRUE	High	Master Protein	Q2TJA5	Aldo-keto reductase OS=Sus scrofa OX=9823 GN=AKR1C8 PE=1 SV=1	0	FALSE	45.7	46	10	15	8	322	36.7	7.77	51.8	10	other metabolic processes		other molecular function	Pf00248	654406	ENSSSCG00000063387	AKR1C8	Q1KLB1; Q2TJA5; ssc:654406			0	0	0.955	0.90851	61.97	98.8	101.2	42.6	65.98	43.1	61.1	142.5	210	82.5	158.2	165.4	95.1	124.9	60.5	59.9	274.5	148.7	60
TRUE	High	Master Protein	A0A4X1TSZ3	RAB10, member RAS onco family OS=Sus scrofa OX=9823 GN=RAB10 PE=1 SV=1	0	FALSE	35.371	26	5	9	3	200	22.5	8.38	31.37	5			other molecular function	Pf00071	100526104	ENSSSCG00000008573; ENSSSCG00005042175	RAB10	A0A4X1TSZ3; F2Z5F2; ssc:100526104			0	2	0.954	0.599895	35.04	87.7	112.3	22.46	30.61	182.4	604.5	747.2	577	297.8	284.8	302.8	331.6	479	402.3	450.8	1412.5	375.8	260.9
TRUE	High	Master Protein	A0A287A6P1	Gelsolin OS=Sus scrofa OX=9823 GN=GSN PE=3 SV=2	0	FALSE	464.157	59	30	205	30	780	85.6	6.47	869.38	30	cell organization and biogenesis;protein metabolism;other metabolic processes;stress response;transport;developmental processes;other biological processes	non-structural extracellular;plasma membrane;other membranes;cytosol;cytoskeleton;nucleus;other cell component	cytoskeletal activity;other molecular function	Pf00626		ENSSSCG00000037508	GSN	A0A287A6P1			0	0	0.954	0.0403495	13.45	109.6	90.4	29.57	34.91	3383.6	2808.8	3790.1	4384.2	2949.2	4255.4	2623.9	3508.4	2952	3997.2	2190.7	7473.3	2741.4	3421.2
TRUE	High	Master Protein	A0A5K1UZZ4	Annexin OS=Sus scrofa OX=9823 GN=ANXA11 PE=1 SV=1	0	FALSE	29.772	13	5	7	5	516	55.2	6.46	23.29	5	cell cycle OR cell proliferation;transport;other biological processes	cytosol;cytoskeleton;nucleus;other cytoplasmic organelle;other cell component	other molecular function	Pf00191		ENSSSCG00000010331	ANXA11	A0A5K1UZZ4			0	0	0.953	0.630362	12.18	104	96	22.76	27.52	31.9	92.7	122	87.6	38.7	58.3	71.3	56.1	91.7	56.5	67.3	218.5	56.5	38.8
TRUE	High	Master Protein	A0A286ZSQ8	ST6 beta-galactoside alpha-2,6-sialyltransferase 1 OS=Sus scrofa OX=9823 GN=ST6GAL1 PE=3 SV=1	0	FALSE	6.83	5	2	2	2	408	46.3	8.95	7.5	2	protein metabolism;other metabolic processes	other membranes;ER/Golgi	other molecular function	Pf00777		ENSSSCG00000025770	ST6GAL1	A0A286ZSQ8	N-Glycan antennae elongation; Sialic acid metabolism; Termination of O-glycan biosynthesis		3	0	0.952	0.759608	29.56	103	97	53.1	59.3	17	127.2	30.5	31.9	50	33.8	28	44.5	50.7	72.9	102.9	93.6	22.6	22.2
TRUE	High	Master Protein	B5APU6	Actin-related protein 2/3 complex subunit OS=Sus scrofa OX=9823 GN=ARPC1B PE=1 SV=1	0	FALSE	19.369	16	5	5	5	372	40.9	8.25	17.45	5	cell organization and biogenesis	cytoskeleton;other cell component	cytoskeletal activity	Pf00400	100174964	ENSSSCG00000007625	ARPC1B	B5APU6; F1RNS7; ssc:100174964			0	0	0.952	0.445075	57.15	87.7	112.3	26.32	42.63	34.2	140.6	180	111.3	64.6	57.8	67	73.9	102.4	79.5	146.8	314.5	66.5	45.9
TRUE	High	Master Protein	A0A287AB45	ATP-dependent 6-phosphofructokinase OS=Sus scrofa OX=9823 GN=PFKP PE=1 SV=2	0	FALSE	14.918	8	4	4	2	835	90.8	8.06	12.95	4	other metabolic processes;other biological processes	cytosol	kinase activity;other molecular function	Pf00365		ENSSSCG00000011158	PFKP	A0A287AB45	Glycolysis		1	0	0.952	0.951076	54.02	95.5	104.5	25.75	43.13	15.8	24.9	36.8	45.2	20.2	21.4	18.7	21.7	33.8	23.4	17.9	76.1	19.5	14.4
TRUE	High	Master Protein	Q1HDU1	Angiogenin OS=Sus scrofa OX=9823 GN=ANG1 PE=2 SV=1	0	FALSE	6.581	16	2	2	2	147	16.5	9.2	7.39	2	RNA metabolism OR transcription;other metabolic processes;stress response;developmental processes;other biological processes	non-structural extracellular;extracellular matrix;cytoskeleton;nucleus;other cell component	signal transduction activity or receptor binding;cytoskeletal activity;nucleic acid binding activity;other molecular function	Pf00074	733639	ENSSSCG00000059608	ANG1	A0A287A0F3; Q1HDU1; ssc:733639	Adherens junctions interactions		1	0	0.951	0.551373	34.17	106.1	93.9	26.02	40	10.9	39.8	20.1	17.9	20.1	16.3	22.6	24.4	19.3	26.4	32.1	46.7	14.9	12.5
TRUE	High	Master Protein	F1S4K7	Phosphoglucomutase 2 OS=Sus scrofa OX=9823 GN=PGM2 PE=1 SV=2	0	FALSE	21.595	12	7	9	7	624	69.6	6.37	27.43	7	other metabolic processes	cytosol	other molecular function	Pf02878, Pf02879, Pf02880	100522261	ENSSSCG00000008773	PGM2	F1S4K7; M3VH61; ssc:100522261	Neutrophil degranulation; Pentose phosphate pathway		2	0	0.95	0.657473	41.05	95	105	15.7	25.44	112	355.2	403.2	312.6	170.6	207.1	193.1	237.4	284.1	268.4	299.5	706.9	250.8	130.9
TRUE	High	Master Protein	B6E241	Growth factor receptor bound protein 2 OS=Sus scrofa OX=9823 GN=GRB2 PE=1 SV=1	0	FALSE	8.054	25	3	3	3	217	25.2	6.32	8.33	3	cell organization and biogenesis;stress response;transport;developmental processes;signal transduction;other biological processes	plasma membrane;other membranes;ER/Golgi;nucleus;other cytoplasmic organelle;other cell component	signal transduction activity or receptor binding;enzyme regulator activity;other molecular function	Pf00017, Pf00018	100192436	ENSSSCG00000017206; ENSSSCG00005044328	GRB2	A0A4X1UZ70; B6E241; ssc:100192436	EGFR downregulation; Regulation of actin dynamics for phagocytic cup formation; Role of LAT2/NTAL/LAB on calcium mobilization; FCERI mediated MAPK activation; FCERI mediated Ca+2 mobilization; Antigen activates B Cell Receptor (BCR) leading to generation of second messengers; Downstream signal transduction; Interleukin-15 signaling; PIP3 activates AKT signaling; PI5P, PP2A and IER3 Regulate PI3K/…		66	0	0.95	0.314203	21.45	103.9	96.1	27	30.65	9	23.6	16.8	15.4	8.5	17.4	20.6	17	12.8	15	13.7	29.4	12.3	10.4
TRUE	High	Master Protein	F1SMC0	Adenylyl cyclase-associated protein OS=Sus scrofa OX=9823 GN=CAP1 PE=1 SV=4	0	FALSE	85.991	43	15	31	15	474	51.3	7.28	108.29	15	cell organization and biogenesis;transport;signal transduction;other biological processes	plasma membrane;other membranes;cytoskeleton;other cell component	cytoskeletal activity;other molecular function	Pf01213, Pf08603		ENSSSCG00000003672	CAP1	F1SMC0; ssc:100621359	Neutrophil degranulation		1	0	0.95	0.680226	58.88	81.5	118.5	39.93	39.08	147.3	530	1058.5	477.9	222.7	268.9	264.9	305.6	481.8	358.8	496.4	1681.2	355	165.9
TRUE	High	Master Protein	K7GPT9	Complement C2 OS=Sus scrofa OX=9823 GN=CFB PE=1 SV=1	0	FALSE	392.975	45	33	146	33	851	95.6	7.66	552.99	33	protein metabolism;stress response;other biological processes	non-structural extracellular	other molecular function	Pf00084, Pf00089, Pf00092		ENSSSCG00000024914	CFB	K7GPT9	Regulation of Complement cascade; Activation of C3 and C5; Alternative complement activation		3	0	0.95	0.530243	13.02	101.6	98.4	19.67	19.85	1212.4	3478.3	3694.5	3201.4	1514.8	1506.9	1609.7	2208.2	2197.1	1727.1	2476.4	7230.5	3355.9	2085.9
TRUE	High	Master Protein	A0A286ZIH7	Actin related protein 3 OS=Sus scrofa OX=9823 GN=ACTR3 PE=1 SV=2	0	FALSE	42.083	33	10	15	10	418	47.8	6.02	43.68	10				Pf00022		ENSSSCG00000015710	ACTR3	A0A286ZIH7			0	0	0.949	0.302691	34.01	101.6	98.4	21.78	32.28	108.1	359.9	486.6	314.3	156.3	260.3	195	209.6	298.2	245	348.7	868.4	240.7	164.7
TRUE	High	Master Protein	A0A5G2R5V7	USO1 vesicle transport factor OS=Sus scrofa OX=9823 GN=USO1 PE=1 SV=1	0	FALSE	9.154	4	2	2	2	927	103.9	5.17	9.68	2	cell organization and biogenesis;transport	other membranes;ER/Golgi		Pf04869, Pf18770		ENSSSCG00000008971	USO1	A0A5G2R5V7			0	0	0.949	0.581188	38.97	100	100	19.08	28.18	4.9	10.5	17.6	11.3	8	9.8	8	12.2	13.5	11.5	9.2	42.6	10.8	6.4
TRUE	High	Master Protein	A0A5G2QVQ9	Switching B cell complex subunit SWAP70 OS=Sus scrofa OX=9823 GN=SWAP70 PE=1 SV=1	0	FALSE	8.064	7	3	3	3	527	61.9	6.35	8.99	3				Pf00169		ENSSSCG00000013410	SWAP70	A0A5G2QVQ9			0	0	0.949	0.954922	44.43	106.9	93.1	29.22	40.92	12.8	20.6	19.9	16.8	6.5	14	10.1	9	16.7	13.4	12.9	35.5	10.7	7.8
TRUE	High	Master Protein	A0A481CQ30	Nucleosome assembly protein 1-like 4 OS=Sus scrofa OX=9823 GN=NAP1L4 PE=1 SV=1	0	FALSE	19.244	19	5	5	4	375	42.6	4.63	18.88	5	cell organization and biogenesis	nucleus		Pf00956		ENSSSCG00000012856	NAP1L4	A0A481CQ30			0	0	0.948	0.654231	25.8	100.5	99.5	22.91	48.55	35.5	48.6	97	68.8	31.3	54.3	48.4	37.2	63.9	54.1	39.6	157.8	62.1	26.5
TRUE	High	Master Protein	A0A287BPP9	Proteasome subunit beta OS=Sus scrofa OX=9823 GN=PSMB1 PE=1 SV=1	0	FALSE	23.816	22	4	7	4	241	26.3	7.81	26.79	4	protein metabolism;other metabolic processes	nucleus;other cell component		Pf00227	100621969	ENSSSCG00000027257	PSMB1	A0A287BPP9; ssc:100621969	Neutrophil degranulation; FCERI mediated NF-kB activation; Interleukin-1 signaling; Neddylation; Antigen processing: Ubiquitination & Proteasome degradation; Ub-specific processing proteases; Regulation of RUNX3 expression and activity; Cdc20:Phospho-APC/C mediated degradation of Cyclin A; Separation of Sister Chromatids; Assembly of the pre-replicative complex; Orc1 removal from chromatin; ABC-f…		49	0	0.948	0.528631	24.89	96.4	103.6	32.24	19.94	59.8	125.4	290.4	174.4	95.4	91.6	75.8	84.9	116.1	102.6	98.4	435.9	141	87.9
TRUE	High	Master Protein	F1RXA7	26S proteasome non-ATPase regulatory subunit 3 OS=Sus scrofa OX=9823 GN=PSMD3 PE=1 SV=3	0	FALSE	11.873	5	2	2	2	534	60.9	8.44	8.57	2	protein metabolism;other metabolic processes;other biological processes	nucleus;other cell component	enzyme regulator activity	Pf01399, Pf08375	100512253	ENSSSCG00000017489	PSMD3	F1RXA7; ssc:100512253	Neutrophil degranulation; Neddylation; Antigen processing: Ubiquitination & Proteasome degradation; ABC-family proteins mediated transport; FCERI mediated NF-kB activation; Ub-specific processing proteases; Interleukin-1 signaling; Regulation of RUNX3 expression and activity; Cdc20:Phospho-APC/C mediated degradation of Cyclin A; Separation of Sister Chromatids; Assembly of the pre-replicative com…		49	0	0.947	0.891674	83.64	97.4	102.6	36.08	41.21	6.5	22.2	39.8	35.8	19	20.8	13.1	11.8	28	21.2	10.2	70.9	17.2	8.7
TRUE	High	Master Protein	A0A4X1SMZ2	Syndecan binding protein OS=Sus scrofa OX=9823 GN=SDCBP PE=1 SV=1	0	FALSE	54.459	51	7	13	7	298	32.4	7.49	63.21	7	protein metabolism	other membranes		Pf00595		ENSSSCG00000006237; ENSSSCG00005010221	SDCBP	A0A286ZKH9; A0A4X1SMZ2			0	0	0.947	0.348062	12.24	103.6	96.4	28.64	35.29	81.9	186	318.6	181.2	92.4	93.9	101.9	115.5	198.7	114.4	151	579.1	94.2	146.9
TRUE	High	Master Protein	Q9MZ15	Voltage-dependent anion-selective channel protein 2 OS=Sus scrofa OX=9823 GN=VDAC2 PE=2 SV=1	0	FALSE	8.942	17	4	4	4	294	31.6	7.56	12.58	4	cell organization and biogenesis;transport;signal transduction	other membranes;cytoskeleton;mitochondrion	transporter activity;other molecular function	Pf01459	397659		VDAC2	Q9MZ15; ssc:397659			0	0	0.944	0.515384	26.18	98.9	101.1	50.21	32.59	39.1	42.5	38.3	43.9	18.2	10.4	18.3	25	28.5	39.5	27.9	100.4	22.3	20.1
TRUE	High	Master Protein	F2Z5S8	Tubulin alpha chain OS=Sus scrofa OX=9823 GN=TUBA4A PE=1 SV=3	0	FALSE	131.91	47	16	44	3	450	50.1	5.02	164.18	16	cell organization and biogenesis;other biological processes	cytoskeleton;other cell component	cytoskeletal activity;other molecular function	Pf00091, Pf03953		ENSSSCG00000016216	TUBA4A	F2Z5S8			0	0	0.944	0.249674	25.2	100	100	17.97	60.82	144.7	253	277.2	283.5	142.6	185.9	143.3	157.7	247.4	186.8	187.8	515	251.4	147.4
TRUE	High	Master Protein	A0A287B5T6	ADP-ribosylation factor OS=Sus scrofa OX=9823 GN=ARF3 PE=3 SV=3	0	FALSE	20.269	30	4	8	2	181	20.6	7.43	23.42	4	transport	plasma membrane;other membranes;ER/Golgi	other molecular function	Pf00025		ENSSSCG00000051954	ARF3	A0A287B5T6; A0A287B8I6			0	2	0.943	0.822998	29.71	96.8	103.2	20.87	33.64	110.4	280.2	380.1	343.5	166.4	179.3	171	194.6	291.6	195.4	207.9	737.7	214.9	139.1
TRUE	High	Master Protein	F2Z5U4	RAB1A, member RAS onco family OS=Sus scrofa OX=9823 GN=RAB1A PE=1 SV=2	0	FALSE	23.229	22	4	7	2	205	22.7	6.21	24.55	4			other molecular function	Pf00071		ENSSSCG00000008359	RAB1A	F2Z5U4			0	0	0.943	0.326745	45.65	98.9	101.1	33.15	40.06	5.8	30.6	32.2	32.3	15.2	21	17.9	19	36.3	20.7	22.7	82.5	23.6	15.1
TRUE	High	Master Protein	M3TYR7	Nicotinate phosphoribosyltransferase OS=Sus scrofa OX=9823 GN=NAPRT1 PE=2 SV=1	0	FALSE	20.471	26	7	7	7	538	57.8	6.57	21.92	7	other metabolic processes;stress response	cytosol	other molecular function	Pf17767, Pf17956		ENSSSCG00000055397	NAPRT1	M3TYR7	Neutrophil degranulation; Nicotinamide salvaging		2	0	0.943	0.766771	23.46	103.2	96.8	15.05	33.15	71.3	119.2	213.5	140.2	86.7	109.3	94.1	95.4	127.9	100.4	88.4	412.8	120.7	60.8
TRUE	High	Master Protein	A0A286ZP16	Glutathione S-transferase OS=Sus scrofa OX=9823 PE=1 SV=3	0	FALSE	50.514	38	9	21	2	322	37.7	6.01	67.94	9			other molecular function	Pf00043, Pf02798							0	0	0.943	0.221381	51.49	100.2	99.8	33.68	42.84	73.8	171.5	236.8	336	112.2	187.4	149.6	137.7	133.9	174.9	177.8	465.6	135.5	43.5
TRUE	High	Master Protein	A0A286ZK63	Eukaryotic translation initiation factor 5A OS=Sus scrofa OX=9823 PE=1 SV=2	0	FALSE	12.832	48	5	6	5	178	19.5	6.13	21.23	5	protein metabolism;other metabolic processes;other biological processes	other membranes;ER/Golgi	translation activity;nucleic acid binding activity	Pf01287, Pf21485							0	0	0.942	0.416269	29.72	102.9	97.1	22.43	29.03	40.7	109.9	150.2	134.2	66.3	90.4	81.2	80.8	135.3	91.9	88.9	337	97.7	36.4
TRUE	High	Master Protein	A0A287AUZ3	Calcium binding protein 39 OS=Sus scrofa OX=9823 GN=CAB39 PE=1 SV=1	0	FALSE	11.26	11	3	3	3	320	37.5	6.89	9.46	3				Pf08569		ENSSSCG00000016266	CAB39	A0A287AUZ3			0	0	0.942	0.641111	28.62	96.6	103.4	16.79	29.34	38.7	130	134.3	87.6	59.3	68.9	59.1	68.6	92.3	79.5	93.5	294.6	73.3	50.8
TRUE	High	Master Protein	A0A5G2QSW4	Tripartite motif containing 25 OS=Sus scrofa OX=9823 GN=TRIM25 PE=1 SV=1	0	FALSE	9.413	3	2	3	2	633	70.9	8.28	8.37	2	protein metabolism;other metabolic processes;stress response;signal transduction;other biological processes	cytosol;nucleus;other cell component	signal transduction activity or receptor binding;other molecular function	Pf00622, Pf13445, Pf13765		ENSSSCG00000017614	TRIM25	A0A5G2QSW4	ISG15 antiviral mechanism; PKR-mediated signaling; Termination of translesion DNA synthesis		3	0	0.941	0.41603	51.64	89.8	110.2	28.92	41.5	28.8	61.1	97.8	79.1	33.3	47.1	49.2	34.9	84.8	67.8	47.7	170.1	63.2	22.5
TRUE	High	Master Protein	A0A286ZN52	Proteasome subunit beta OS=Sus scrofa OX=9823 GN=PSMB3 PE=1 SV=1	0	FALSE	22.699	27	4	4	4	205	23	6.04	16.84	4	protein metabolism;other metabolic processes	nucleus;other cell component		Pf00227	497064	ENSSSCG00000037606; ENSSSCG00005020918	PSMB3	A0A286ZN52; A0A4X1ULL6; ssc:497064	FCERI mediated NF-kB activation; Interleukin-1 signaling; Neddylation; Antigen processing: Ubiquitination & Proteasome degradation; Ub-specific processing proteases; Regulation of RUNX3 expression and activity; Cdc20:Phospho-APC/C mediated degradation of Cyclin A; Separation of Sister Chromatids; Assembly of the pre-replicative complex; Orc1 removal from chromatin; ABC-family proteins mediated tr…		48	0	0.941	0.564124	13.37	101.3	98.7	36.4	26.65	20.8	45.9	122.2	70.7	31.2	36.4	28.4	47.4	56.3	34.9	37	187.3	48	32.9
TRUE	High	Master Protein	F1RU52	Dipeptidyl peptidase 3 OS=Sus scrofa OX=9823 GN=DPP3 PE=1 SV=1	0	FALSE	19.005	7	4	5	4	737	82.7	5.16	16.85	4	protein metabolism	other cell component	other molecular function	Pf03571	100519350	ENSSSCG00000030415	DPP3	F1RU52; ssc:100519350			0	0	0.939	0.448328	35.13	100.3	99.7	19.38	28.29	19.7	53.8	79.6	61.4	36.8	34.3	31.7	35.1	39	35.4	29.3	140.6	33.1	23.1
TRUE	High	Master Protein	F1SM78	Myosin light chain 12B OS=Sus scrofa OX=9823 GN=MYL12B PE=1 SV=2	0	FALSE	14.988	27	3	4	3	172	19.8	4.84	11.72	3	other biological processes	cytoskeleton;other cell component	cytoskeletal activity;other molecular function	Pf08976, Pf13499	414399	ENSSSCG00000058470; ENSSSCG00005002416	MYL12B	A0A4X1VR11; F1SM78; ssc:414399	Smooth Muscle Contraction; RHO GTPases activate PAKs		2	0	0.939	0.873951	36.83	94.5	105.5	16.42	27.15	28.2	63.1	84.1	70.8	35	48.9	39.3	42.3	62.7	46.5	56.9	148.5	46.2	29.9
TRUE	High	Master Protein	Q2EN76	Nucleoside diphosphate kinase B OS=Sus scrofa OX=9823 GN=NME2 PE=2 SV=1	0	FALSE	24.184	51	7	11	5	152	17.2	7.97	34.29	7	protein metabolism;other metabolic processes;signal transduction;other biological processes	nucleus;other cell component	nucleic acid binding activity;kinase activity;other molecular function	Pf00334	733683	ENSSSCG00000017591; ENSSSCG00005007984; ENSSSCG00015042663; ENSSSCG00025075310; ENSSSCG00030038134; ENSSSCG00035059254; ENSSSCG00040003507; ENSSSCG00045017236; ENSSSCG00050079003; ENSSSCG00055022004; ENSSSCG00060062146; ENSSSCG00065078642; ENSSSCG00070023343	NME2	Q2EN76; ssc:733683	Neutrophil degranulation; Interconversion of nucleotide di- and triphosphates; Azathioprine ADME; Ribavirin ADME		4	1	0.939	0.665572	31.83	100.3	99.7	18.14	44.2	69	205.8	261.7	222.1	107.9	139.2	146	154.6	198.3	124.2	161.5	461.9	151.1	95.3
TRUE	High	Master Protein	A0A287BH49	Chloride intracellular channel protein OS=Sus scrofa OX=9823 GN=CLIC5 PE=1 SV=2	0	FALSE	41.438	31	9	11	9	396	44.9	9.76	41.28	9	transport;other biological processes	other membranes;other cell component	transporter activity	Pf13409, Pf13410		ENSSSCG00000037416	CLIC5	A0A287BH49			0	0	0.938	0.894252	19.6	103.9	96.1	20.09	28.88	44.3	70.4	91.8	58.5	48.4	79.9	66.1	64.2	46.2	53.1	43.3	186.5	62.8	57.3
TRUE	High	Master Protein	A0A5G2R9H3	Dynactin subunit 2 OS=Sus scrofa OX=9823 GN=DCTN2 PE=1 SV=2	0	FALSE	5.883	6	2	2	2	408	45.1	5.27	6.66	2	cell cycle OR cell proliferation;cell organization and biogenesis	cytoskeleton;other cell component		Pf04912		ENSSSCG00000000444	DCTN2	A0A5G2R9H3			0	0	0.935	0.860967	24.71	97.3	102.7	30.69	29.06	16.6	23.5	40.2	29.8	12.6	13.9	11.5	14.8	25.4	17.5	15.3	70.7	24.3	11.6
TRUE	High	Master Protein	A0A8D0IG64	SPARC (osteonectin), cwcv and kazal like domains proteoglycan 2 OS=Sus scrofa OX=9823 GN=SPOCK2 PE=4 SV=1	0	FALSE	6.664	4	2	4	2	421	46.4	4.86	11.19	2		non-structural extracellular	other molecular function	Pf00086, Pf07648, Pf10591		ENSSSCG00000010283; ENSSSCG00005011904	SPOCK2	A0A287AUK3; A0A8D0IG64			0	0	0.935	0.622064	55.74	97.6	102.4	39.25	49.95	46	71.1	231.8	127.3	49.7	50.9	75.9	76	97	55.1	83.8	510	86.4	111.7
TRUE	High	Master Protein	A0A287AT18	Proteasome subunit alpha type OS=Sus scrofa OX=9823 GN=PSMA7 PE=1 SV=1	0	FALSE	29.789	32	7	9	7	248	27.9	8.68	30.93	7	protein metabolism;other metabolic processes	nucleus;other cell component		Pf00227, Pf10584	100626738	ENSSSCG00000033332	PSMA7	A0A287AT18; ssc:100626738			0	0	0.935	0.377646	19.54	102.5	97.5	39.06	30.2	82.2	150.9	429.5	239.4	134.1	107.4	97.8	107.7	187.3	115.3	104.3	665.7	139.3	125.8
TRUE	High	Master Protein	A0A8W4FM62	Mucin 5AC, oligomeric mucus/gel-forming OS=Sus scrofa OX=9823 GN=MUC5AC PE=1 SV=1	0	FALSE	452.36	23	54	131	2	4915	507.9	6.58	517.24	54		other cell component		Pf00094, Pf01826, Pf08742, Pf13330		ENSSSCG00000033382	MUC5AC	A0A8W4FM62	Termination of O-glycan biosynthesis		2	46	0.935	0.684649	70.55	123	77	117.02	113.98	269.1	9132.1	1455.4	584.7	2212.8	487.8	528.6	1186.2	2386	311.3	7183.9	1613.1	334.9	614.7
TRUE	High	Master Protein	A0A4X1SUH2	Glutathione peroxidase OS=Sus scrofa OX=9823 GN=GPX1 PE=3 SV=1	0	FALSE	20.749	32	5	8	5	206	22.6	6.55	26.38	5	stress response;other biological processes		other molecular function	Pf00255		ENSSSCG00000060656; ENSSSCG00005044577	GPX1	A0A4X1SUH2; A0A8W4F8U8	Detoxification of Reactive Oxygen Species; Synthesis of 15-eicosatetraenoic acid derivatives; Synthesis of 12-eicosatetraenoic acid derivatives		3	0	0.934	0.628685	19.89	103.4	96.6	17.47	20.05	41.3	108.5	141.2	111	53.5	66.1	63.7	94	92.9	89	75.6	213.7	83.2	59
TRUE	High	Master Protein	A0A5S8KLN1	Clusterin OS=Sus scrofa OX=9823 GN=CLU PE=3 SV=1	0	FALSE	170.212	39	15	56	15	447	51.9	5.77	207.82	15	cell cycle OR cell proliferation;cell organization and biogenesis;protein metabolism;other metabolic processes;stress response;transport;developmental processes;other biological processes	non-structural extracellular;other membranes;cytosol;cytoskeleton;mitochondrion;ER/Golgi;nucleus;other cell component	signal transduction activity or receptor binding;cytoskeletal activity;other molecular function	Pf01093		ENSSSCG00000009668	CLU	A0A5S8KLN1	Regulation of Complement cascade; Platelet degranulation ; Antimicrobial peptides; Terminal pathway of complement	Burn Wound Healing	5	0	0.933	0.175088	9.05	103.7	96.3	30.15	18.03	679.2	1190.4	1860.3	2180.9	1087.4	1097.4	1955.4	1200.3	1289	1012.8	801	3264.2	1824.7	1427.4
TRUE	High	Master Protein	A0A286ZMW4	Heat shock protein 105 kDa OS=Sus scrofa OX=9823 GN=HSPH1 PE=1 SV=1	0	FALSE	21.458	14	9	10	8	815	91.9	5.55	22.17	9	protein metabolism;other metabolic processes	other cell component	other molecular function	Pf00012		ENSSSCG00000009334	HSPH1	A0A286ZMW4			0	1	0.932	0.358447	6.16	106.3	93.7	28.21	26.46	70.4	129.4	231.8	247.6	112.2	104.8	104	100.7	152.6	95	99	406.3	129.1	75.4
TRUE	High	Master Protein	A0A8W4FJJ0	G protein subunit alpha i3 OS=Sus scrofa OX=9823 GN=GNAI3 PE=1 SV=1	0	FALSE	22.535	16	5	7	2	341	38.9	5.68	23.19	5	signal transduction	other cell component	other molecular function	Pf00503		ENSSSCG00000006824	GNAI3	A0A8W4FJJ0			0	0	0.932	0.891116	36.93	96.9	103.1	23.21	45.01	36.1	115.8	124.4	103.4	59.6	43.8	49.4	62	88.1	67.2	74.9	245.6	70.7	45.3
TRUE	High	Master Protein	A0A5G2QEC6	Shootin-1 OS=Sus scrofa OX=9823 GN=SHTN1 PE=1 SV=2	0	FALSE	7.434	7	4	5	4	551	62.6	6.46	11.64	4		cytoskeleton;other cell component				ENSSSCG00000010665	SHTN1	A0A5G2QEC6			0	0	0.932	0.315155	25.7	102.3	97.7	38.03	37.87	27.6	40.4	113.3	87.3	31.6	36.3	34.5	35	39.8	48.3	29.6	192.6	38.7	18
TRUE	High	Master Protein	A0A5G2QTW5	Angiotensin-converting enzyme OS=Sus scrofa OX=9823 GN=ACE PE=1 SV=1	0	FALSE	13.237	6	5	6	5	1295	148.3	6.55	19.26	5	protein metabolism	other membranes	other molecular function	Pf01401		ENSSSCG00000017296	ACE	A0A5G2QTW5			0	0	0.931	0.0852135	18.76	103.9	96.1	19.04	29.78	49.4	104.3	187.2	112.3	71.5	89.8	75.4	67.7	83.6	79	78.8	320.2	78.5	75.6
TRUE	High	Master Protein	A0A5G2QNV7	Isochorismatase domain containing 1 OS=Sus scrofa OX=9823 GN=ISOC1 PE=1 SV=1	0	FALSE	20.151	29	6	7	6	331	36.2	7.66	23.72	6		other cell component		Pf00857		ENSSSCG00000014258	ISOC1	A0A5G2QNV7			0	0	0.931	0.220269	20.26	111.3	88.7	24.96	25.76	77.3	203.4	295.1	222.1	86.2	95.4	118.2	135.6	156	155.3	113.6	484.2	137	92.2
TRUE	High	Master Protein	F1RX66	Glutathione reductase OS=Sus scrofa OX=9823 GN=GSR PE=1 SV=3	0	FALSE	32.081	17	6	9	6	519	56.2	8.27	31.27	6	other metabolic processes;stress response;other biological processes	plasma membrane;other membranes;cytosol;mitochondrion	other molecular function	Pf02852, Pf07992		ENSSSCG00000015844	GSR	F1RX66	Detoxification of Reactive Oxygen Species; TP53 Regulates Metabolic Genes; Interconversion of nucleotide di- and triphosphates		3	0	0.931	0.206913	15.42	107.4	92.6	24.83	32.12	91.7	155.6	249.6	245.1	97	127.2	106.1	125.5	198.5	142.9	113.9	470.7	104.2	71.7
TRUE	High	Master Protein	F1RWC5	Kinesin-like protein OS=Sus scrofa OX=9823 GN=KIF5B PE=1 SV=2	0	FALSE	13.13	6	5	5	5	963	109.7	6.44	14.52	5	cell organization and biogenesis;stress response;transport;developmental processes;other biological processes	cytosol;cytoskeleton;mitochondrion;other cell component	cytoskeletal activity;other molecular function	Pf00225		ENSSSCG00000011027	KIF5B	F1RWC5; K9J4S7	COPI-dependent Golgi-to-ER retrograde traffic; MHC class II antigen presentation; RHO GTPases activate KTN1; Kinesins		4	0	0.93	0.804826	29.91	97.4	102.6	27.74	41.21	13.3	27.2	51.8	41.1	19	24.6	28.2	23.3	43.9	25.5	19.9	97.3	27.7	16.7
TRUE	High	Master Protein	A0A287AE16	Scinderin OS=Sus scrofa OX=9823 GN=SCIN PE=1 SV=1	0	FALSE	73.306	30	15	19	15	715	80.6	5.26	76	15	cell organization and biogenesis;developmental processes;other biological processes	cytoskeleton;other cell component	cytoskeletal activity;other molecular function	Pf00626		ENSSSCG00000015353	SCIN	A0A287AE16			0	0	0.93	0.311516	39.88	108.7	91.3	29.33	40.38	182	346.1	479.5	656.1	237.6	236	322.9	315	387.9	347.4	278	838.5	254.4	118.7
TRUE	High	Master Protein	P15782	Pulmonary surfactant-associated protein B OS=Sus scrofa OX=9823 GN=SFTPB PE=1 SV=1	0	FALSE	17.796	68	4	5	1	79	8.7	8.72	15.16	4	other biological processes	non-structural extracellular					SFTPB	P15782			0	0	0.93	0.804561	80.16	101.8	98.2	48.02	47.65	10.6	11.3	14.2	17.6	4	3.2	7.6	12.4	7.2	9.6	13	49.2	6.9	18.3
TRUE	High	Master Protein	A0A287B510	Ras homolog family member G OS=Sus scrofa OX=9823 GN=RHOG PE=1 SV=1	0	FALSE	7.262	9	2	2	2	394	42.6	10.04	8.2	2	cell organization and biogenesis;signal transduction;other biological processes	plasma membrane;other membranes;cytoskeleton;other cell component	other molecular function	Pf00071		ENSSSCG00000039656	RHOG	A0A287B510	Neutrophil degranulation; PI5P, PP2A and IER3 Regulate PI3K/AKT Signaling; RHOG GTPase cycle; PIP3 activates AKT signaling; RHO GTPases activate KTN1; GPVI-mediated activation cascade		6	0	0.929	0.789593	31.1	85.9	114.1	36.34	44.84	17.4	67.1	87.8	44.5	25.3	30.5	21.1	28.3	60.7	30.7	44.5	166.3	26.3	23.5
TRUE	High	Master Protein	A0A287BMK7	Sorting nexin-2 OS=Sus scrofa OX=9823 GN=SNX2 PE=3 SV=3	0	FALSE	5.074	7	3	3	3	525	59	5.07	8.12	3	cell organization and biogenesis;transport	other membranes;cytosol;other cytoplasmic organelle;other cell component	signal transduction activity or receptor binding;other molecular function	Pf00787, Pf03700, Pf09325		ENSSSCG00000022790	SNX2	A0A287BMK7	Golgi Associated Vesicle Biogenesis		1	0	0.928	0.993759	35.55	102.9	97.1	15.82	31.29	28.7	67.3	81.1	69	46.3	52	45.6	53.5	78.4	55	49.1	142.2	59.1	29.8
TRUE	High	Master Protein	A0A480KJB8	Malate dehydrogenase OS=Sus scrofa OX=9823 GN=MDH2 PE=3 SV=1	0.001	FALSE	4.847	7	2	2	2	338	35.5	8.68	5.41	2	other metabolic processes	other membranes;mitochondrion	other molecular function	Pf00056, Pf02866		ENSSSCG00000025486	MDH2	A0A480KJB8; A0A5G2RGL7	Gluconeogenesis; Mitochondrial protein degradation; Citric acid cycle (TCA cycle)		3	0	0.927	0.681782	33.57	98.2	101.8	15.22	30.27	16.5	46.6	56.4	33.2	26.8	24.2	27	27.1	38.3	30.8	47.7	82.2	25.6	17.4
TRUE	High	Master Protein	A0A481C881	UTP--glucose-1-phosphate uridylyltransferase OS=Sus scrofa OX=9823 GN=UGP2 PE=1 SV=1	0	FALSE	61.651	35	13	20	13	508	56.9	7.88	69.23	13	other metabolic processes;developmental processes		other molecular function	Pf01704		ENSSSCG00000008368; ENSSSCG00005037980	UGP2	A0A481C881; A0A4X1W5E9	Glycogen synthesis; Formation of the active cofactor, UDP-glucuronate		2	0	0.927	0.117892	14.21	109.3	90.7	36.94	24.22	146.1	311.3	692.9	367.8	160.7	158.6	177.5	208.6	243.1	214.2	186.1	864.9	231.1	156.4
TRUE	High	Master Protein	A0A5G2QDJ2	Ubiquitin C OS=Sus scrofa OX=9823 GN=UBC PE=4 SV=1	0	FALSE	34.688	57	4	18	4	837	94.1	7.68	55.29	4			other molecular function	Pf00240		ENSSSCG00000029226	UBC	A0A5G2QDJ2			0	0	0.927	0.805685	39.62	104.5	95.5	20.18	26.23	184.1	527.6	602.8	480.5	229.2	437.5	259.6	305.4	427.1	349.3	379.3	1476.8	284.3	241.2
TRUE	High	Master Protein	A0A4X1VQU6	Calcyphosin isoform a OS=Sus scrofa OX=9823 GN=CAPS PE=1 SV=1	0	FALSE	34.932	31	5	9	5	189	21.1	5.01	32.8	5		plasma membrane;other membranes;cytosol;nucleus	other molecular function	Pf13499	100514564	ENSSSCG00000013532; ENSSSCG00005032746	CAPS	A0A287AHT9; A0A4X1VQU6			0	0	0.926	0.875837	67.42	92.4	107.6	28.56	57.37	81.3	205.5	199.8	209.5	79.4	225.5	131	119	196.6	172.9	176.4	484.6	144	41.3
TRUE	High	Master Protein	A0A286ZND5	Peroxiredoxin-1 OS=Sus scrofa OX=9823 GN=PRDX1 PE=1 SV=1	0	FALSE	42.147	50	10	16	10	224	25	8.81	54.99	10	cell cycle OR cell proliferation;other metabolic processes;stress response;other biological processes	cytosol;nucleus	other molecular function	Pf00578, Pf10417		ENSSSCG00000003914; ENSSSCG00005034404	PRDX1	A0A286ZND5; A0A8D1AUY2	Detoxification of Reactive Oxygen Species; TP53 Regulates Metabolic Genes; NFE2L2 regulating anti-oxidant/detoxification enzymes		3	0	0.926	0.297079	60.33	107	93	26.84	39.77	333.9	664.8	1052.1	1127.3	444.3	522.7	496.5	516.8	497.1	547.8	484	1301.4	422.1	268.9
TRUE	High	Master Protein	P79307	Amyloid-beta precursor protein OS=Sus scrofa OX=9823 GN=APP PE=2 SV=2	0	FALSE	8.506	3	2	4	2	770	86.9	4.83	11.73	2	cell adhesion;cell organization and biogenesis;protein metabolism;RNA metabolism OR transcription;other metabolic processes;transport;developmental processes;signal transduction;other biological processes	non-structural extracellular;plasma membrane;other membranes;ER/Golgi;nucleus;other cytoplasmic organelle;other cell component	signal transduction activity or receptor binding;enzyme regulator activity;nucleic acid binding activity;other molecular function	Pf00014, Pf02177, Pf03494, Pf10515, Pf12924, Pf12925	397663	ENSSSCG00030020728; ENSSSCG00035045193; ENSSSCG00050067128; ENSSSCG00055010466; ENSSSCG00065014377; ENSSSCG00070016103	APP	P79307; Q29023; Q9TUI0; ssc:397663	Platelet degranulation ; Regulation of Insulin-like Growth Factor (IGF) transport and uptake by Insulin-like Growth Factor Binding Proteins (IGFBPs); Post-translational protein phosphorylation; ECM proteoglycans; G alpha (q) signalling events; Insertion of tail-anchored proteins into the endoplasmic reticulum membrane; Lysosome Vesicle Biogenesis; Mitochondrial protein degradation; TAK1-dependent…		11	0	0.924	0.949435	17.95	101.5	98.5	16.69	34.32	12.8	20.8	31.2	19.5	18.8	15.3	17.4	17.5	26.5	9.7	14.2	73.7	18.4	20.4
TRUE	High	Master Protein	F1SB42	Ezrin OS=Sus scrofa OX=9823 GN=EZR PE=1 SV=4	0	FALSE	144.405	38	21	46	17	551	63.7	6.77	171.44	21	cell adhesion;cell cycle OR cell proliferation;cell organization and biogenesis;transport;signal transduction;other biological processes	plasma membrane;other membranes;cytosol;cytoskeleton;nucleus;other cytoplasmic organelle;other cell component	cytoskeletal activity;other molecular function	Pf00373, Pf09379, Pf09380, Pf20492		ENSSSCG00000004058	EZR	F1SB42	Netrin-1 signaling		1	0	0.923	0.575875	36.37	100.4	99.6	16.36	44.31	457.7	1408.5	1468.4	1032.1	678.2	826.4	761.7	937.3	1251.4	1074.3	928.3	3570.5	875.9	427.7
TRUE	High	Master Protein	A0A8D1KEF5	T-complex protein 1 subunit gamma OS=Sus scrofa OX=9823 GN=CCT3 PE=1 SV=1	0	FALSE	19.024	13	6	7	6	500	55.8	5.95	19.73	6	protein metabolism;other metabolic processes	cytosol	other molecular function	Pf00118		ENSSSCG00000006487; ENSSSCG00005010814	CCT3	A0A8D1KEF5; F1RP17			0	0	0.923	0.706376	33.46	88.4	111.6	22.27	36.07	91.5	168.9	299.8	246.4	121.2	129.7	125.1	113.5	179.3	163.6	122.6	502	174.9	86.4
TRUE	High	Master Protein	A0A5G2QBC5	Protein SET OS=Sus scrofa OX=9823 GN=SET PE=1 SV=1	0	FALSE	13.063	11	3	4	3	354	40.9	6.21	13.95	3	cell organization and biogenesis	nucleus;other cell component	other molecular function	Pf00956		ENSSSCG00000005656	SET	A0A5G2QBC5			0	0	0.923	0.676611	42.56	98.1	101.9	31.37	37.46	34.6	50.1	83.2	99.2	32.5	45	37.8	40.9	70.8	47.9	46.6	137.6	41.7	21
TRUE	High	Master Protein	A0A287AYJ8	Serpin family F member 1 OS=Sus scrofa OX=9823 GN=SERPINF1 PE=1 SV=1	0	FALSE	138.927	54	17	40	17	433	47.6	7.12	154.22	17	cell cycle OR cell proliferation;developmental processes;other biological processes	non-structural extracellular	enzyme regulator activity	Pf00079		ENSSSCG00000017818	SERPINF1	A0A287AYJ8			0	0	0.922	0.198936	14.77	104.1	95.9	9.78	23.46	955.6	1836.2	2594.3	1660.1	1103.9	1414.1	1466.5	1431	1423.4	1310.7	1332.3	4997.5	1594.4	1332.4
TRUE	High	Master Protein	A0A5G2RJK9	Talin 2 OS=Sus scrofa OX=9823 GN=TLN2 PE=1 SV=2	0	FALSE	6.245	1	3	3	1	2492	266.1	5.6	7.67	3	cell adhesion;cell organization and biogenesis	cytoskeleton;other cell component	cytoskeletal activity	Pf00373, Pf01608, Pf08913, Pf09141, Pf09379, Pf16511, Pf21692		ENSSSCG00000024088	TLN2	A0A5G2RJK9			0	0	0.922	0.73165	44.86	98	102	41.4	65.03	13.7	24.4	54.7	51.8	14.8	17.5	22.3	13.4	27.7	21.4	17.7	77.6	18.4	11.9
TRUE	High	Master Protein	A0A8W4F6H9	Ras suppressor protein 1 OS=Sus scrofa OX=9823 GN=RSU1 PE=1 SV=1	0	FALSE	8.43	16	2	3	2	269	30.5	6.32	12.11	2				Pf13855		ENSSSCG00000011042	RSU1	A0A8W4F6H9			0	0	0.922	0.670326	17.46	101.2	98.8	69.05	45.62	38	32.4	15	34	13.3	47.5	10.4	11.2	23.6	30.1	23.5	45.2	37.1	10.8
TRUE	High	Master Protein	F1S9H7	Ig-like domain-containing protein OS=Sus scrofa OX=9823 PE=4 SV=3	0	FALSE	65.108	43	5	50	2	152	16.6	6.01	172.07	5	other biological processes	non-structural extracellular		Pf07686					Initial triggering of complement; Classical antibody-mediated complement activation; Immunoregulatory interactions between a Lymphoid and a non-Lymphoid cell; Cell surface interactions at the vascular wall; FCGR activation; Regulation of actin dynamics for phagocytic cup formation; Role of phospholipids in phagocytosis; Scavenging of heme from plasma; Role of LAT2/NTAL/LAB on calcium mobilization…		16	0	0.922	0.260258	18.4	106.5	93.5	41.26	64.17	159.6	204.2	183.9	226.1	124.5	99.4	312.5	192.1	145.7	126.4	154.1	241.4	242.7	130.3
TRUE	High	Master Protein	A0A4X1SK65	Small ribosomal subunit protein eS1 OS=Sus scrofa OX=9823 GN=RPS3A PE=1 SV=1	0	FALSE	19.041	22	5	7	5	264	29.9	9.73	21.37	5	protein metabolism;other metabolic processes;other biological processes	cytosol;ER/Golgi;translational apparatus;nucleus;other cell component	nucleic acid binding activity;other molecular function	Pf01015		ENSSSCG00000009019; ENSSSCG00005001723	RPS3A	A0A4X1SK65; F2Z5C7	L13a-mediated translational silencing of Ceruloplasmin expression; SRP-dependent cotranslational protein targeting to membrane; Major pathway of rRNA processing in the nucleolus and cytosol; Formation of a pool of free 40S subunits; GTP hydrolysis and joining of the 60S ribosomal subunit; Nonsense Mediated Decay (NMD) independent of the Exon Junction Complex (EJC); Nonsense Mediated Decay (NMD) e…		10	0	0.921	0.564013	29.1	99.1	100.9	25.85	48.75	39.9	70.6	125.8	110.6	47.7	47.2	62.7	47.6	82.3	61	64.2	187.2	74.2	41.7
TRUE	High	Master Protein	A0A287B2P9	Thy-1 cell surface antigen OS=Sus scrofa OX=9823 GN=THY1 PE=1 SV=2	0	FALSE	23.934	21	4	6	4	280	30.5	9.26	24.51	4	cell adhesion;cell organization and biogenesis;developmental processes;signal transduction;other biological processes	other membranes;other cell component	signal transduction activity or receptor binding;enzyme regulator activity;other molecular function	Pf00047		ENSSSCG00000032330	THY1	A0A287B2P9	Post-translational modification: synthesis of GPI-anchored proteins		1	0	0.921	0.0502793	9.07	109.7	90.3	20.83	32.28	101.5	169.1	250.6	141.2	112.8	98	90	101.3	107.9	105	122.7	438.2	68.8	144.6
TRUE	High	Master Protein	A0A287B8M8	Insulin like growth factor binding protein 7 OS=Sus scrofa OX=9823 GN=IGFBP7 PE=1 SV=2	0	FALSE	38.263	28	5	7	5	269	27.6	8.22	31.25	5	other biological processes	non-structural extracellular	other molecular function	Pf00219, Pf07648, Pf07679		ENSSSCG00000008913	IGFBP7	A0A287B8M8			0	0	0.92	0.808794	52.06	86.2	113.8	36.13	57.25	43.6	241.7	126.4	90.4	68.6	78.2	81	130.4	133.3	104.9	223.5	324.8	50.7	43
TRUE	High	Master Protein	F1SGM3	Proteasome activator subunit 2 OS=Sus scrofa OX=9823 GN=PSME2 PE=3 SV=4	0	FALSE	13.663	19	3	5	3	254	29	6.43	19.42	3	other biological processes	nucleus;other cell component	enzyme regulator activity;other molecular function	Pf02251, Pf02252		ENSSSCG00000002004	PSME2	F1SGM3	FCERI mediated NF-kB activation; Interleukin-1 signaling; Neddylation; Antigen processing: Ubiquitination & Proteasome degradation; Ub-specific processing proteases; Regulation of RUNX3 expression and activity; Cdc20:Phospho-APC/C mediated degradation of Cyclin A; Separation of Sister Chromatids; Assembly of the pre-replicative complex; Orc1 removal from chromatin; ABC-family proteins mediated tr…		48	0	0.92	0.625036	14.43	94.4	105.6	29.69	29.78	65.4	116.5	244.9	173.5	63.4	75.6	85.7	92.1	125.3	99.3	82.7	409.4	108.9	53.4
TRUE	High	Master Protein	A0A5G2QI20	Phosphomannomutase OS=Sus scrofa OX=9823 PE=1 SV=1	0	FALSE	9.28	12	3	3	3	310	34.3	6.19	6.84	3	protein metabolism;other metabolic processes	cytosol;nucleus;other cell component	other molecular function	Pf03332					Synthesis of GDP-mannose		1	0	0.92	0.754297	38.53	99.7	100.3	22.54	46.76	15.5	31.1	43.6	49.7	19.2	24.5	23.8	27.4	32.7	28.9	22.5	74.2	33.5	16.7
TRUE	High	Master Protein	A0A4X1UMD5	Tubulin polymerization promoting protein family member 3 OS=Sus scrofa OX=9823 GN=TPPP3 PE=1 SV=1	0	FALSE	51.169	53	10	23	10	176	18.9	9.11	67.39	10	cell organization and biogenesis;developmental processes;other biological processes	cytoskeleton;other cell component	cytoskeletal activity	Pf05517	100521665	ENSSSCG00000035983; ENSSSCG00005003650	TPPP3	A0A4X1UMD5; F1S2I8; ssc:100521665			0	0	0.92	0.694934	80.24	104.2	95.8	39.68	55.11	249.4	371.6	712.1	730.7	227.7	798.7	463.8	310.4	558.1	447.6	294.8	1410.4	384	117.6
TRUE	High	Master Protein	A0A287AXU5	Glutathione S-transferase OS=Sus scrofa OX=9823 GN=LOC100526118 PE=1 SV=2	0.001	FALSE	3.806	9	2	2	2	223	25.5	7.37	5.83	2			other molecular function	Pf00043, Pf02798	100526118	ENSSSCG00000058308	LOC100526118	A0A287AXU5; ssc:100526118	Glutathione conjugation; Azathioprine ADME; Heme degradation		3	0	0.92	0.550213	31.61	103.6	96.4	32.83	68.63	28.9	51	77	26.5	36.9	20.6	22.9	23.4	40.7	97.6	37.3	101.4	27.9	25.5
TRUE	High	Master Protein	A0A480STU2	Phospholysine phosphohistidine inorganic pyrophosphate phosphatase OS=Sus scrofa OX=9823 GN=LHPP PE=1 SV=1	0	FALSE	10.828	16	2	2	2	270	29.2	5.72	8.82	2	other metabolic processes		other molecular function	Pf13242, Pf13344	100156052	ENSSSCG00000010735	LHPP	A0A480STU2; ssc:100156052			0	0	0.919	0.594371	18.61	93.1	106.9	18.24	40.2	18.3	31.8	55.5	35	27.8	37.5	21.8	26.5	36.9	32.8	22.1	130.7	32.7	19.7
TRUE	High	Master Protein	A0A4X1T7K7	Plastin 1 OS=Sus scrofa OX=9823 GN=PLS1 PE=1 SV=1	0	FALSE	16.799	12	6	7	3	637	71.3	5.21	18.58	6	cell organization and biogenesis;transport;developmental processes;other biological processes	plasma membrane;other membranes;cytosol;cytoskeleton;other cell component	cytoskeletal activity;other molecular function	Pf00307, Pf13499		ENSSSCG00000011680; ENSSSCG00005023205	PLS1	A0A287BI79; A0A4X1T7K7			0	0	0.917	0.88482	23.13	107.1	92.9	21.76	44.34	37.7	65.3	100.7	104.7	46	65.6	65.9	47.7	77.9	65.4	54.7	205.7	59.1	37
TRUE	High	Master Protein	P51779	Complement factor D OS=Sus scrofa OX=9823 GN=CFD PE=2 SV=1	0	FALSE	141.447	71	12	59	12	259	27.7	7.06	180.63	12	protein metabolism;stress response;other biological processes	non-structural extracellular	other molecular function	Pf00089	396877	ENSSSCG00000013418; ENSSSCG00015081206; ENSSSCG00025007659; ENSSSCG00030017276; ENSSSCG00035073930; ENSSSCG00040064392; ENSSSCG00045031770; ENSSSCG00050067127; ENSSSCG00055024762; ENSSSCG00060010731; ENSSSCG00065007012; ENSSSCG00070026800	CFD	P51779; ssc:396877	Neutrophil degranulation; Platelet degranulation ; Alternative complement activation		3	0	0.916	0.112785	24.73	106.1	93.9	24.02	40.48	481.2	1683.7	1314.8	971.5	691.8	609.3	530	806.6	740.4	837.3	1364.3	2263.7	517.8	506.8
TRUE	High	Master Protein	A0A8W4FGK7	Ig-like domain-containing protein OS=Sus scrofa OX=9823 PE=4 SV=1	0	FALSE	68.344	30	3	37	3	177	19.4	8.47	129.69	3				Pf07686					Regulation of Complement cascade; Initial triggering of complement; Classical antibody-mediated complement activation; Immunoregulatory interactions between a Lymphoid and a non-Lymphoid cell; Cell surface interactions at the vascular wall; FCGR activation; Regulation of actin dynamics for phagocytic cup formation; Role of phospholipids in phagocytosis; Scavenging of heme from plasma; Role of LAT…		16	0	0.916	0.288544	18.04	115.6	84.4	57.84	60.68	247.4	372.4	293	241.7	804.3	507.3	443.3	863.8	290.6	229.2	291.4	409.2	225.9	860.7
TRUE	High	Master Protein	A0A8W4FEL9	Ig-like domain-containing protein OS=Sus scrofa OX=9823 PE=4 SV=1	0	FALSE	121.007	55	6	174	1	125	13.6	8.31	722.18	6				Pf07686					Initial triggering of complement; Classical antibody-mediated complement activation; Immunoregulatory interactions between a Lymphoid and a non-Lymphoid cell; Cell surface interactions at the vascular wall; FCGR activation; Regulation of actin dynamics for phagocytic cup formation; Role of phospholipids in phagocytosis; Scavenging of heme from plasma; Role of LAT2/NTAL/LAB on calcium mobilization…		16	0	0.915	0.695447	25.83	98.3	101.7	48.8	71.18	57.3	54.1	49.4	52.9	65.9	99.8	126.9	59.5	55.5	57.9	39.7	72.4	66.3	68.5
TRUE	High	Master Protein	F1SNU4	15 kDa protein B-like OS=Sus scrofa OX=9823 GN=LOC100736951 PE=1 SV=1	0	FALSE	10.775	12	2	3	2	177	20.4	9.98	10.66	2	stress response	non-structural extracellular	enzyme regulator activity	Pf00666	100736951	ENSSSCG00000011334	LOC100736951	F1SNU4; ssc:100736951			0	0	0.915	0.579502	46.41	85.7	114.3	101.5	68.31	14.2	324.5	58.4	25.3	115.6	29.3	28.3	34.5	116	18.8	131.8	100.5	24.6	50.4
TRUE	High	Master Protein	A0A287AQX4	Serine protease 22 OS=Sus scrofa OX=9823 GN=PRSS22 PE=4 SV=3	0.001	FALSE	4.538	5	2	2	2	337	36.1	8.95	2.49	2	protein metabolism	non-structural extracellular	enzyme regulator activity;other molecular function	Pf00089		ENSSSCG00000035594	PRSS22	A0A287AQX4; ssc:100519474			0	0	0.915	0.167622	38.07	113.3	86.7	23.66	51.44	10.7	36.4	25.6	18	14.2	12.3	13.1	19.6	18.3	17.6	30.4	52	8	8.4
TRUE	High	Master Protein	Q29125	Elafin OS=Sus scrofa OX=9823 PE=2 SV=1	0.001	FALSE	4.081	11	2	2	2	167	17.9	9.86	5.5	2	stress response	non-structural extracellular	enzyme regulator activity	Pf00095, Pf10511					Formation of the cornified envelope; Antimicrobial peptides		2	0	0.914	0.574205	47.31	105.4	94.6	47.53	57.17	40.4	136.8	53.8	46.5	119.5	95.1	68.4	144.5	167.4	52	158.5	92.5	71.5	75.9
TRUE	High	Master Protein	A0A287A8S0	LIM and SH3 protein 1 OS=Sus scrofa OX=9823 GN=LASP1 PE=4 SV=1	0	FALSE	18.782	15	5	6	5	280	31.2	9.32	19.67	5		other cell component	cytoskeletal activity;other molecular function	Pf00412, Pf00880		ENSSSCG00000040642	LASP1	A0A287A8S0			0	0	0.914	0.169113	28.31	106.5	93.5	17.62	44.18	43.7	145.7	151	106.9	60.6	85.7	80.6	72.6	110	74.1	101.2	347.7	80.9	30.1
TRUE	High	Master Protein	F1SLX3	Ovostatin homolog 2-like OS=Sus scrofa OX=9823 PE=3 SV=4	0	FALSE	6.608	3	3	3	3	1396	157.2	5.29	9.22	3		non-structural extracellular	enzyme regulator activity	Pf00207, Pf01835, Pf07677, Pf07678, Pf07703, Pf17789, Pf17791							0	0	0.914	0.775052	50.36	116.9	83.1	60.41	80.69	16.5	80.7	29.5	47.4	14	70.8	14.1	20.3	57.7	63.7	87.9	43.6	12.7	7.7
TRUE	High	Master Protein	A0A287AJS8	Ig-like domain-containing protein OS=Sus scrofa OX=9823 PE=1 SV=2	0	FALSE	39.732	28	8	12	4	432	48.2	5.71	44.73	8		other membranes		Pf00129, Pf07654					Immunoregulatory interactions between a Lymphoid and a non-Lymphoid cell; Neutrophil degranulation; ER-Phagosome pathway; Endosomal/Vacuolar pathway; DAP12 interactions; Antigen Presentation: Folding, assembly and peptide loading of class I MHC		6	2	0.914	0.358285	6.54	100.2	99.8	38.49	39.62	142.7	104.1	281.5	231.6	62.7	100.9	112.4	132.8	153.2	158.5	71.7	498.3	99.7	65.1
TRUE	High	Master Protein	P82460	Thioredoxin OS=Sus scrofa OX=9823 GN=TXN PE=1 SV=3	0	FALSE	38.63	77	7	14	7	105	11.8	5.03	49.58	7	other biological processes	non-structural extracellular;nucleus;other cell component	other molecular function	Pf00085	397581		TXN	P82460; Q95JF9; ssc:397581			0	0	0.914	0.169432	21.81	108.3	91.7	19.13	30.4	105.4	355.7	343.6	314.9	145.9	234	228.1	270.8	303.9	215.6	223.2	590.5	170.7	99
TRUE	High	Master Protein	A0A5G2R1N9	Galactose mutarotase OS=Sus scrofa OX=9823 GN=GALM PE=3 SV=1	0	FALSE	10.704	11	3	4	3	316	35.1	6.99	12.74	3	other metabolic processes		other molecular function	Pf01263		ENSSSCG00000008486	GALM	A0A5G2R1N9			0	0	0.914	0.181167	21.52	98.1	101.9	25.88	31.91	37.5	64.5	60.5	68.9	37.6	37.1	20.4	53.3	42.9	48.9	50.7	123.6	36.4	15.3
TRUE	High	Master Protein	A0A5G2QXI3	Caspase 6 OS=Sus scrofa OX=9823 GN=CASP6 PE=1 SV=1	0.001	FALSE	4.595	7	2	2	2	292	32.9	6.24	6.02	2	protein metabolism;other metabolic processes;signal transduction;other biological processes	cytosol;nucleus;other cell component	other molecular function	Pf00656		ENSSSCG00000009140	CASP6	A0A5G2QXI3	Caspase-mediated cleavage of cytoskeletal proteins; Breakdown of the nuclear lamina		3	0	0.913	0.55399	27.31	108.1	91.9	45.29	42.96	31.9	47.6	102.8	152.1	41	54.8	52.6	42.8	76.2	51	40.9	186.1	64.6	28.2
TRUE	High	Master Protein	A0A287ANV7	Lymphocyte cytosolic protein 1 OS=Sus scrofa OX=9823 GN=LCP1 PE=1 SV=1	0	FALSE	299.429	62	30	92	25	636	71.2	5.39	342.99	30	cell organization and biogenesis		cytoskeletal activity;other molecular function	Pf00307, Pf13499		ENSSSCG00000009412	LCP1	A0A287ANV7			0	6	0.912	0.351339	13.03	98.2	101.8	28.28	26.86	752	2854.2	3913.1	2270.3	1030.5	1255.6	1327.5	1684.9	1905.1	1667.8	2048.2	6184.9	1473.6	984.5
TRUE	High	Master Protein	A1XQU9	Small ribosomal subunit protein uS10 OS=Sus scrofa OX=9823 GN=RPS20 PE=1 SV=1	0	FALSE	8.59	27	3	3	3	119	13.3	9.94	9.19	3	protein metabolism;other metabolic processes	other membranes;cytosol;ER/Golgi;translational apparatus	nucleic acid binding activity;other molecular function	Pf00338	414395		RPS20	A1XQU9; ssc:414395			0	0	0.912	0.806526	66.15	103.5	96.5	31.76	64.57	3.8	10.5	22.6	12.1	8.9	7.2	5.5	7.7	8.8	5.2	7.7	26.8	8.5	4.6
TRUE	High	Master Protein	A0A287AUR4	Ig-like domain-containing protein OS=Sus scrofa OX=9823 PE=4 SV=1	0	FALSE	29.78	23	3	28	2	153	16.5	7.24	71.95	3				Pf07686					Initial triggering of complement; Classical antibody-mediated complement activation; Immunoregulatory interactions between a Lymphoid and a non-Lymphoid cell; Cell surface interactions at the vascular wall; FCGR activation; Regulation of actin dynamics for phagocytic cup formation; Role of phospholipids in phagocytosis; Scavenging of heme from plasma; Role of LAT2/NTAL/LAB on calcium mobilization…		16	0	0.912	0.887449	31.9	104.6	95.4	53.48	83.6	136.5	198.7	383.5	228.6	133.3	137.7	464.2	445	199.5	153.7	128.4	455.6	238.7	215
TRUE	High	Master Protein	A0A4X1UZ49	fructose-bisphosphatase OS=Sus scrofa OX=9823 GN=FBP1 PE=1 SV=1	0	FALSE	21.762	17	4	6	4	292	31.5	6.55	21.12	4	other metabolic processes		other molecular function	Pf00316, Pf18913		ENSSSCG00000031174; ENSSSCG00005024872	FBP1	A0A286ZVB2; A0A4X1UZ49			0	0	0.911	0.4936	22.59	111.2	88.8	27.44	43.08	60.2	158.6	237.6	148.8	50.8	78.4	85.9	108.6	128.7	154.9	85.3	433.3	115.1	45.6
TRUE	High	Master Protein	Q58D68	Glycerophosphocholine cholinephosphodiesterase ENPP6 OS=Sus scrofa OX=9823 GN=ENPP6 PE=2 SV=2	0	FALSE	99.424	43	15	27	15	440	50.3	6.8	93.47	15	other metabolic processes	non-structural extracellular;plasma membrane;other membranes	other molecular function	Pf01663		ENSSSCG00000015781	ENPP6	Q58D68	Glycerophospholipid catabolism		1	0	0.909	0.502166	24.02	110.2	89.8	43.25	65.44	528.3	524	1808.5	870.1	550.8	467.5	504.7	260.8	654.1	645.9	447.3	3928.9	557.1	919.4
TRUE	High	Master Protein	A0A8W4FL59	Complement C1s OS=Sus scrofa OX=9823 GN=C1S PE=4 SV=1	0	FALSE	103.105	30	15	27	15	838	91.4	5.26	111.28	15	protein metabolism;stress response;other biological processes	non-structural extracellular	other molecular function	Pf00084, Pf00089, Pf00431, Pf14670		ENSSSCG00000055651	C1S	A0A8W4FL59	Initial triggering of complement; Classical antibody-mediated complement activation; Regulation of Complement cascade		3	0	0.909	0.0566356	11.99	103.9	96.1	13.74	12.1	249.2	372.7	471.8	403.2	241.7	271.1	309.4	377.2	313.8	271.1	259.1	822.6	444.8	294.4
TRUE	High	Master Protein	A0A4X1TI32	Claudin 18 OS=Sus scrofa OX=9823 GN=CLDN18 PE=3 SV=1	0	FALSE	12.868	8	2	4	2	261	27.9	8.28	13.21	2	developmental processes;signal transduction;other biological processes	plasma membrane;other membranes;other cell component	other molecular function	Pf00822		ENSSSCG00000011657; ENSSSCG00005028873	CLDN18	A0A4X1TI32; F6Q971			0	0	0.909	0.821843	24.2	103.8	96.2	30.97	56.92	46.2	57.9	188	86	64.2	69.7	63.4	52	76.5	64.2	39.9	430.7	76.9	104.1
TRUE	High	Master Protein	A0A8W4FMQ4	Potassium channel tetramerization domain containing 12 OS=Sus scrofa OX=9823 GN=KCTD12 PE=1 SV=1	0	FALSE	30.957	26	7	11	7	326	35.8	5.64	34.75	7	cell organization and biogenesis		other molecular function	Pf02214		ENSSSCG00000059342	KCTD12	A0A8W4FMQ4			0	0	0.908	0.291561	15.37	91	109	52.35	39.9	130	371.1	874.5	471.2	129.1	153.8	162.1	194.9	318	267.2	265.1	1197.1	228.9	123.9
TRUE	High	Master Protein	A0A4X1SYV7	Aspartate--tRNA ligase, cytoplasmic OS=Sus scrofa OX=9823 GN=DARS1 PE=1 SV=1	0.001	FALSE	4.695	4	2	2	2	468	53.5	6.48	5.21	2	protein metabolism;RNA metabolism OR transcription;other metabolic processes	other membranes;other cell component	nucleic acid binding activity;other molecular function	Pf00152, Pf01336		ENSSSCG00000015689; ENSSSCG00005037146	DARS1	A0A286ZYS2; A0A4X1SYV7			0	0	0.908	0.738281	33.83	98.9	101.1	22.68	33.85	29.8	65.4	98.2	83.6	39.8	56.9	37.6	36.6	63.6	46.4	60.5	167.6	66.4	19.1
TRUE	High	Master Protein	A0A5G2QFY8	Intraflagellar transport 81 OS=Sus scrofa OX=9823 GN=IFT81 PE=4 SV=1	0	FALSE	6.017	4	3	3	3	639	75.2	8.87	8	3	cell organization and biogenesis;transport	other cell component	cytoskeletal activity	Pf18383		ENSSSCG00000009818	IFT81	A0A5G2QFY8			0	0	0.907	0.768392	65.31	110.1	89.9	19.83	50.42	10	20.8	21.6	17.2	8.2	12.4	14.5	16.1	21.1	23.1	18.5	42.4	10	5.7
TRUE	High	Master Protein	A0A288CG57	Elongation factor 1-alpha OS=Sus scrofa OX=9823 PE=1 SV=2	0	FALSE	99.402	48	13	37	13	450	49	8.87	130.33	13	protein metabolism;other metabolic processes		nucleic acid binding activity;other molecular function	Pf00009, Pf03143, Pf03144							0	0	0.907	0.827558	38.78	105.2	94.8	16.78	43.22	459.5	804.2	1171.4	1115.7	540.1	696.7	671.7	588.1	865.2	656.2	573.9	1855.8	735.4	441.1
TRUE	High	Master Protein	K7GS01	BPI fold-containing family A member 1 OS=Sus scrofa OX=9823 GN=BPIFA1 PE=4 SV=1	0	FALSE	30.57	30	4	12	4	249	25.8	4.75	47.41	4	stress response;other biological processes	non-structural extracellular	other molecular function	Pf01273	449524	ENSSSCG00000007260	BPIFA1	K7GS01	Antimicrobial peptides		1	0	0.907	0.987113	32.84	102.9	97.1	80.29	101.58	116.9	1824.5	503.6	218.6	429.9	321.8	237.5	435.2	460.8	586.4	1672.1	893.5	115.9	170.7
TRUE	High	Master Protein	P46410	Glutamine synthetase OS=Sus scrofa OX=9823 GN=GLUL PE=2 SV=3	0	FALSE	9.204	10	3	3	3	373	42	6.74	9.67	3	protein metabolism;other metabolic processes;developmental processes;other biological processes	plasma membrane;other membranes;cytosol;mitochondrion;ER/Golgi;other cell component	other molecular function	Pf00120, Pf03951	396944		GLUL	P46410; ssc:396944			0	0	0.907	0.932414	26.53	99.4	100.6	24.92	42.18	72.6	90.5	116.1	115	48.2	81	73.5	54.4	83.8	94.6	86	241.1	56.5	34.7
TRUE	High	Master Protein	A0A5G2QSN4	Heat shock protein family A (Hsp70) member 4 like OS=Sus scrofa OX=9823 GN=HSPA4L PE=1 SV=1	0	FALSE	16.348	8	6	7	5	961	108.5	6.79	19.48	6	protein metabolism;other metabolic processes		other molecular function	Pf00012		ENSSSCG00000009077	HSPA4L	A0A5G2QSN4			0	0	0.906	0.915299	23.9	104.4	95.6	21.69	36.19	31.9	50.4	62.7	77.4	37.6	42.7	38.7	33.6	56.6	51.7	32.1	163.3	51.8	22.2
TRUE	High	Master Protein	A0A8W4FKA6	Dystroglycan 1 OS=Sus scrofa OX=9823 GN=DAG1 PE=1 SV=1	0	FALSE	9.647	4	3	4	3	828	90.1	8.02	12.02	3		non-structural extracellular;plasma membrane;other membranes;cytoskeleton;nucleus;other cell component	other molecular function	Pf05345, Pf05454, Pf18424		ENSSSCG00000034357	DAG1	A0A8W4FKA6			0	0	0.906	0.0386578	15.86	109.2	90.8	21.82	33.17	25.6	49.1	74.5	61.4	32.8	34.3	26.1	27.9	45.6	34.8	31.7	141.6	40.7	23.1
TRUE	High	Master Protein	A0A287ATT2	Ig-like domain-containing protein OS=Sus scrofa OX=9823 PE=4 SV=2	0	FALSE	48.006	22	6	62	3	358	38.8	7.27	201.51	6				Pf07654							0	0	0.906	0.086168	11.63	108.7	91.3	44.41	35.75	130.4	136.7	360.3	253.7	192.9	61.6	238.7	388.9	189.3	139.4	97.4	703.3	278.8	184
TRUE	High	Master Protein	A0A287AWY5	Protocadherin gamma subfamily A, 4 OS=Sus scrofa OX=9823 GN=PCDHGA4 PE=4 SV=1	0	FALSE	17.819	5	3	4	3	935	100.9	5.26	13.81	3	cell adhesion	plasma membrane;other membranes	other molecular function	Pf00028, Pf08266, Pf15974, Pf16492		ENSSSCG00000027371	PCDHGA4	A0A287AWY5			0	0	0.904	0.189029	7.58	104.3	95.7	31.95	27.78	20.7	66.6	49.3	31.8	25.9	30.7	17	35.9	56.6	29.6	27.3	114.6	29.6	26.6
TRUE	High	Master Protein	A0A287A0W9	Transcobalamin-1 OS=Sus scrofa OX=9823 GN=TCN1 PE=3 SV=2	0	FALSE	44.633	16	6	12	2	430	48	6.52	43.99	6	transport	non-structural extracellular	other molecular function	Pf01122, Pf14478		ENSSSCG00000039252	TCN1	A0A287A0W9; A0A287B7V5	Neutrophil degranulation; Transport of RCbl within the body; Uptake of dietary cobalamins into enterocytes		3	3	0.904	0.532097	50.31	103.2	96.8	74.21	90.41	96.2	688.1	158.8	177	236	77.4	85.4	95.1	212	71.1	581.9	246.3	87.4	208
TRUE	High	Master Protein	A0A5G2QL81	Proteasome subunit alpha type OS=Sus scrofa OX=9823 GN=PSMA4 PE=1 SV=1	0	FALSE	37.068	23	7	15	7	281	31.8	7.91	52.13	7	protein metabolism;other metabolic processes	cytosol;nucleus;other cell component		Pf00227, Pf10584		ENSSSCG00000036924	PSMA4	A0A5G2QL81	FCERI mediated NF-kB activation; Interleukin-1 signaling; Neddylation; Antigen processing: Ubiquitination & Proteasome degradation; Ub-specific processing proteases; Regulation of RUNX3 expression and activity; Cdc20:Phospho-APC/C mediated degradation of Cyclin A; Separation of Sister Chromatids; Assembly of the pre-replicative complex; Orc1 removal from chromatin; ABC-family proteins mediated tr…		48	0	0.902	0.0482274	23.89	103.2	96.8	45.25	43.42	160.8	312.7	949	539.3	195.1	232.8	207	225.7	369.6	272.2	227.8	1386.6	303.2	110.6
TRUE	High	Master Protein	A0A4X1SG83	Ribosomal protein L24 OS=Sus scrofa OX=9823 GN=RPL24 PE=1 SV=1	0.001	FALSE	4.802	7	2	2	2	217	24.7	11.5	5.7	2	cell cycle OR cell proliferation;cell organization and biogenesis;protein metabolism;other metabolic processes;developmental processes	cytosol;ER/Golgi;translational apparatus;other cell component	other molecular function	Pf01246		ENSSSCG00000011952; ENSSSCG00005028702	RPL24	A0A287A286; A0A4X1SG83	L13a-mediated translational silencing of Ceruloplasmin expression; SRP-dependent cotranslational protein targeting to membrane; Major pathway of rRNA processing in the nucleolus and cytosol; Formation of a pool of free 40S subunits; GTP hydrolysis and joining of the 60S ribosomal subunit; Nonsense Mediated Decay (NMD) independent of the Exon Junction Complex (EJC); Nonsense Mediated Decay (NMD) e…		7	0	0.901	0.735602	35.96	91	109	29.62	24.51	31.4	39.7	65.7	51.9	22.1	27.7	19.6	26.9	41.1	33.5	32.9	101.9	31.5	18.2
TRUE	High	Master Protein	A0A287B088	Proteasome subunit beta OS=Sus scrofa OX=9823 GN=PSMB4 PE=1 SV=1	0	FALSE	31.073	22	4	6	4	264	29	5.91	25.26	4	protein metabolism;other metabolic processes;other biological processes	cytoskeleton;mitochondrion;nucleus;other cell component	other molecular function	Pf00227	100153923	ENSSSCG00000034984; ENSSSCG00005018497	PSMB4	A0A287B088; A0A4X1W0Y8; ssc:100153923			0	0	0.901	0.707361	38.19	98.4	101.6	39.05	32.2	16.2	26.4	77.1	52.9	21.8	22.3	17.3	24.6	39	23.9	25.2	123.2	31.1	14.8
TRUE	High	Master Protein	A0A287B8W3	Nucleosome assembly protein 1 like 1 OS=Sus scrofa OX=9823 GN=NAP1L1 PE=1 SV=2	0	FALSE	12.566	12	3	4	2	364	42.1	4.54	13.67	3	cell organization and biogenesis	nucleus		Pf00956		ENSSSCG00000000522	NAP1L1	A0A287B8W3			0	0	0.901	0.91542	41.23	100.1	99.9	26.03	42.89	29.9	58.3	102.6	89.7	33.1	42.2	43.9	43.4	65.3	47.3	41.3	133.9	55.4	26.6
TRUE	High	Master Protein	Q0Z8R0	Cystatin C OS=Sus scrofa OX=9823 GN=CST3 PE=1 SV=1	0	FALSE	54.211	41	4	13	4	146	15.7	8.73	64.44	4	cell organization and biogenesis;stress response;other biological processes	non-structural extracellular;plasma membrane;other membranes;ER/Golgi;other cell component	enzyme regulator activity;other molecular function	Pf00031	733672	ENSSSCG00000037360	CST3	Q0Z8R0; ssc:733672	Neutrophil degranulation; Regulation of Insulin-like Growth Factor (IGF) transport and uptake by Insulin-like Growth Factor Binding Proteins (IGFBPs); Post-translational protein phosphorylation		3	0	0.901	0.359926	38.35	104.6	95.4	20.32	37.5	163.9	467.4	381.2	255	238.3	188.4	237.9	335.6	210.5	179.3	446.6	748	183.6	243.7
TRUE	High	Master Protein	A0A287AZD5	Matrix metallopeptidase 9 OS=Sus scrofa OX=9823 GN=MMP9 PE=3 SV=1	0	FALSE	112.558	44	21	33	21	708	79.1	5.92	128.42	21	cell organization and biogenesis;protein metabolism;other metabolic processes;stress response;developmental processes;other biological processes	non-structural extracellular;extracellular matrix	other molecular function	Pf00040, Pf00045, Pf00413, Pf01471		ENSSSCG00000007436; ENSSSCG00005022870	MMP9	A0A287AZD5; A0A4X1U0W0	Neutrophil degranulation; Signaling by SCF-KIT; Collagen degradation; Activation of Matrix Metalloproteinases; Assembly of collagen fibrils and other multimeric structures; Extra-nuclear estrogen signaling; EPH-ephrin mediated repulsion of cells	Burn Wound Healing	9	0	0.9	0.659343	28.41	95.7	104.3	113.43	101.78	79	2308.2	368	132.4	934.7	165.5	204.9	191.5	544.8	63.3	1644.1	622.8	114.5	730.2
TRUE	High	Master Protein	A0A287A8X8	Acidic leucine-rich nuclear phosphoprotein 32 family member OS=Sus scrofa OX=9823 GN=ANP32B PE=1 SV=2	0	FALSE	7.808	9	2	3	2	253	28.9	4.09	8.47	2		nucleus		Pf14580		ENSSSCG00000062892	ANP32B	A0A287A8X8			0	0	0.9	0.943568	53.88	84.5	115.5	31.47	37.92	9.5	26.9	54.7	35.4	17.9	17.2	15.7	22.8	31.9	25.9	27	78.9	20.3	9.4
TRUE	High	Master Protein	K7GQ95	S100 calcium binding protein A2 OS=Sus scrofa OX=9823 GN=S100A2 PE=1 SV=2	0	FALSE	16.366	15	4	8	3	170	18.3	6.16	24.23	4	other biological processes		other molecular function	Pf01023		ENSSSCG00000053832	S100A2	K7GQ95			0	1	0.9	0.353283	61.01	105.3	94.7	35.73	45.97	390.7	453.7	514.6	984.2	459.4	360	410.9	345.5	430.7	399.3	384.6	1189.1	164.7	226.8
TRUE	High	Master Protein	A0A287BJ05	Septin-2 OS=Sus scrofa OX=9823 GN=SEPTIN2 PE=1 SV=1	0	FALSE	9.087	11	4	5	3	489	54.3	9.1	14.28	4	cell cycle OR cell proliferation;cell organization and biogenesis;other biological processes	plasma membrane;other membranes;cytoskeleton;ER/Golgi;nucleus;other cell component	other molecular function	Pf00735		ENSSSCG00000016370	SEPTIN2	A0A287BJ05	Anchoring of the basal body to the plasma membrane		1	0	0.9	0.113347	46.72	108.3	91.7	25.02	43.48	11.5	30.1	36.5	21.1	15.2	14	13.6	13.7	28.3	15.6	16.2	68.9	14.3	9.9
TRUE	High	Master Protein	F1SAX3	Sodium/potassium-transporting ATPase subunit alpha OS=Sus scrofa OX=9823 GN=ATP1A1 PE=1 SV=4	0	FALSE	13.111	4	4	4	4	1021	112.7	5.53	11.73	4	transport;other biological processes	plasma membrane;other membranes	transporter activity;other molecular function	Pf00122, Pf00689, Pf00690, Pf13246		ENSSSCG00000006740	ATP1A1	F1SAX3			0	0	0.899	0.901035	61.75	87.5	112.5	40.87	46.59	6.4	17.3	30.1	27.5	8.4	9.4	9.1	8	17	14.8	7.2	50.9	6.6	10.4
TRUE	High	Master Protein	A0A287AXB4	Chloride intracellular channel protein OS=Sus scrofa OX=9823 GN=CLIC6 PE=1 SV=2	0	FALSE	13.416	4	2	3	2	588	61.6	4.2	9.82	2	transport;other biological processes	other membranes;other cell component	transporter activity	Pf13409, Pf13410		ENSSSCG00000028112	CLIC6	A0A287AXB4			0	0	0.899	0.450306	33.74	105.3	94.7	21.66	90.22	39.9	53.3	73.1	80.6	44.5	70.1	74.3	57.9	67	53.8	50.1	215	75.5	24.7
TRUE	High	Master Protein	F1SII4	Glycine--tRNA ligase OS=Sus scrofa OX=9823 GN=GARS1 PE=1 SV=2	0	FALSE	6.46	5	3	3	3	745	83.5	7.24	9.35	3	protein metabolism;RNA metabolism OR transcription;other metabolic processes	non-structural extracellular;cytosol;mitochondrion;other cell component	other molecular function	Pf00458, Pf00587, Pf03129		ENSSSCG00000016677	GARS1	F1SII4			0	0	0.899	0.636364	18.8	88.8	111.2	31.58	32.25	28.2	69.5	134.6	108.8	41.5	47.5	43.5	51.9	74.4	66.8	43.6	257.8	77.6	39.3
TRUE	High	Master Protein	I3LNE4	Protein-arginine deiminase OS=Sus scrofa OX=9823 GN=PADI2 PE=1 SV=3	0	FALSE	16.594	15	6	6	6	689	78.2	6.4	21.3	6	cell organization and biogenesis;protein metabolism;RNA metabolism OR transcription;other metabolic processes;signal transduction;other biological processes	nucleus;other cell component	other molecular function	Pf03068, Pf08526, Pf08527		ENSSSCG00000026478	PADI2	I3LNE4; K9IVC5	Neutrophil degranulation; Chromatin modifying enzymes		2	0	0.898	0.176049	38.6	113.4	86.6	21.77	44.29	44.5	56.7	76.2	65.4	35.7	34.8	48.4	42	59	71.7	40.8	89.5	26.4	26.2
TRUE	High	Master Protein	A0A287AYC4	Ig-like domain-containing protein OS=Sus scrofa OX=9823 PE=4 SV=3	0	FALSE	20.758	18	2	7	2	117	12.2	6.74	30.36	2	other biological processes	non-structural extracellular		Pf07686					Regulation of actin dynamics for phagocytic cup formation; Initial triggering of complement; Classical antibody-mediated complement activation; Immunoregulatory interactions between a Lymphoid and a non-Lymphoid cell; Cell surface interactions at the vascular wall; FCGR activation; Role of phospholipids in phagocytosis; Scavenging of heme from plasma; Role of LAT2/NTAL/LAB on calcium mobilization…		16	0	0.898	0.0819544	16.27	103.7	96.3	41.62	42.53	52.7	175.6	102.5	222.4	255.4	146.1	154.5	157.1	139.5	68.9	166.3	175	206	260.4
TRUE	High	Master Protein	A0A287B8B6	Capping actin protein, gelsolin like OS=Sus scrofa OX=9823 GN=CAPG PE=1 SV=1	0	FALSE	48.459	26	7	10	7	385	42.7	7.17	39.4	7	cell organization and biogenesis;developmental processes;other biological processes	cytoskeleton;nucleus;other cell component	cytoskeletal activity;other molecular function	Pf00626		ENSSSCG00000008239	CAPG	A0A287B8B6			0	0	0.898	0.46644	12.83	102.8	97.2	23.11	25.65	127.4	479.3	559.6	363.5	173.6	227.6	267.4	356.7	341.8	352.8	311.5	944.6	259.4	168.1
TRUE	High	Master Protein	A0A287AJ46	Epoxide hydrolase 2 OS=Sus scrofa OX=9823 GN=EPHX2 PE=1 SV=2	0	FALSE	8.684	7	2	5	2	523	59	6.42	14.78	2				Pf00561, Pf00702		ENSSSCG00000009666	EPHX2	A0A287AJ46			0	0	0.898	0.820589	36.02	102.8	97.2	21.03	44.05	12.3	19	27.9	27.1	18.5	25.1	27	25.2	26.9	12.9	17.3	62.2	17.8	13.1
TRUE	High	Master Protein	A0A8D1R1E7	Purine nucleoside phosphorylase OS=Sus scrofa OX=9823 GN=PNP PE=1 SV=1	0	FALSE	26.852	31	6	9	6	288	32	8.03	32.01	6	other metabolic processes		other molecular function	Pf01048		ENSSSCG00000002135; ENSSSCG00005022932	PNP	A0A5G2R9A1; A0A8D1R1E7			0	0	0.896	0.814537	18.37	94.8	105.2	23.95	56.83	67.4	216.3	137.6	170.4	75.7	132.4	97.6	87.6	138.9	120.3	135.6	245.1	158.3	45.9
TRUE	High	Master Protein	A0A287AP95	Ig-like domain-containing protein OS=Sus scrofa OX=9823 PE=4 SV=2	0	FALSE	50.804	27	2	14	1	106	11.2	8.18	62.55	2				Pf07686							0	0	0.895	0.482105	17.69	101.8	98.2	34.25	41.52	60.7	123.1	137.9	91.8	95.9	111.1	161.2	196.5	111.8	78.5	77.6	232	106.8	115.9
TRUE	High	Master Protein	A0A287A016	Plexin domain containing 2 OS=Sus scrofa OX=9823 GN=PLXDC2 PE=1 SV=1	0	FALSE	21.353	11	6	9	6	529	59.1	6.49	28.08	6		other membranes		Pf01437		ENSSSCG00000032444	PLXDC2	A0A287A016			0	0	0.894	0.0452231	12.72	112.2	87.8	15.37	18.9	173.1	253.6	402.8	333	231.6	255.7	215.4	192.2	215.7	183.5	169.2	677.4	318.4	284.3
TRUE	High	Master Protein	F2Z594	High mobility group protein B1 OS=Sus scrofa OX=9823 GN=HMGB1 PE=1 SV=3	0	FALSE	5.563	10	2	2	2	220	25.3	9.95	5.99	2	cell organization and biogenesis;DNA metabolism;other metabolic processes;stress response	other membranes;nucleus;other cell component	nucleic acid binding activity	Pf00505, Pf09011		ENSSSCG00000009327	HMGB1	F2Z594			0	0	0.893	0.609747	73	93.7	106.3	48.88	61.82	9.1	15.3	27.8	24.3	7	9.4	6.8	8.4	3.9	10.5	22.4	45.6	7.7	7.1
TRUE	High	Master Protein	A0A480IRZ7	Sortilin 1 OS=Sus scrofa OX=9823 GN=SORT1 PE=1 SV=1	0	FALSE	14.298	3	2	3	2	833	91.9	6.14	12.4	2		other membranes		Pf15901, Pf15902	106504120	ENSSSCG00000006831	SORT1	A0A287A1U0; A0A480IRZ7; ssc:106504120			0	0	0.893	0.128563	34.17	112.4	87.6	27.16	35.06	10.3	35	44.2	33	14.3	14.3	17.2	19.3	18.1	13.9	27.3	72.7	14.7	14.5
TRUE	High	Master Protein	A0A287A4Y3	Ig-like domain-containing protein OS=Sus scrofa OX=9823 PE=1 SV=2	0	FALSE	337.233	60	12	567	8	222	24.3	8.24	2207.86	12	other biological processes	non-structural extracellular		Pf07654, Pf07686							0	5	0.893	0.425488	26.97	118.1	81.9	29.25	46.02	5528.6	6834.3	9679.6	10173.4	8084.3	6519.7	9515.6	12062.5	5372.2	5058.8	5866.6	13139.4	10233.7	8742
TRUE	High	Master Protein	A0A286ZUL8	Ig-like domain-containing protein OS=Sus scrofa OX=9823 PE=4 SV=1	0	FALSE	63.799	30	4	62	1	153	16.4	7.24	177.49	4				Pf07686					Initial triggering of complement; Classical antibody-mediated complement activation; Immunoregulatory interactions between a Lymphoid and a non-Lymphoid cell; Cell surface interactions at the vascular wall; FCGR activation; Regulation of actin dynamics for phagocytic cup formation; Role of phospholipids in phagocytosis; Scavenging of heme from plasma; Role of LAT2/NTAL/LAB on calcium mobilization…		16	4	0.892	0.332771	13.14	105.3	94.7	38.48	52.29	954.9	1013.3	1142.1	852.6	442.5	587.2	1191.6	1253.4	827	824.2	720.2	1731	861.2	462.8
TRUE	High	Master Protein	F1S3V5	Tetraspanin OS=Sus scrofa OX=9823 GN=TSPAN1 PE=3 SV=1	0	FALSE	16.291	9	2	7	2	241	26.3	5.24	26.42	2	other biological processes	plasma membrane;other membranes;nucleus;other cell component		Pf00335	100511571	ENSSSCG00000003908	TSPAN1	F1S3V5			0	0	0.892	0.206314	21.33	100.4	99.6	40.1	48.76	56.7	353.2	168.7	106.2	110.5	113.2	96.5	135.3	145.8	146.4	235.5	330.3	66.6	47.6
TRUE	High	Master Protein	A0A480YJR0	Aldo-keto reductase family 1 member C1 OS=Sus scrofa OX=9823 GN=AKR1C1 PE=1 SV=1	0	FALSE	58.767	47	11	17	9	319	36.4	8.18	67.34	11			other molecular function	Pf00248		ENSSSCG00000011147	AKR1C1	A0A287B0I7; A0A480YJR0	Retinoid metabolism and transport; Prednisone ADME; RA biosynthesis pathway; Synthesis of Prostaglandins (PG) and Thromboxanes (TX); Synthesis of bile acids and bile salts via 7alpha-hydroxycholesterol; Synthesis of bile acids and bile salts via 24-hydroxycholesterol; Synthesis of bile acids and bile salts via 27-hydroxycholesterol		7	2	0.891	0.971299	39.87	110.3	89.7	31.02	76.29	113.8	207.9	237.4	205.1	187.9	301.8	319.5	213.2	250.9	216	180.6	429.6	171.3	108.9
TRUE	High	Master Protein	A0A5G2QAE1	Tubulin tyrosine ligase like 3 OS=Sus scrofa OX=9823 GN=TTLL3 PE=1 SV=2	0	FALSE	7.432	12	3	5	3	210	24.3	8.02	14.37	3	cell organization and biogenesis	cytoskeleton;other cell component		Pf05856		ENSSSCG00000011552	TTLL3	A0A5G2QAE1			0	0	0.891	0.903587	22.94	89.2	110.8	27.78	31.82	66.2	190.3	303	165.2	77.9	103.6	100.6	107.6	168.9	125.2	153.6	439.6	106	71.8
TRUE	High	Master Protein	I3LRS5	Aldehyde dehydrogenase 1 family member A1 OS=Sus scrofa OX=9823 GN=ALDH1A1 PE=1 SV=2	0	FALSE	220.594	58	24	86	24	501	54.8	7.59	312.79	24	other metabolic processes;other biological processes	cytosol	other molecular function	Pf00171		ENSSSCG00000028996	ALDH1A1	I3LRS5	RA biosynthesis pathway; Fructose catabolism; Ethanol oxidation		3	0	0.891	0.906887	39.78	107.2	92.8	17.94	72.51	890.3	1565.2	2062.4	2178.3	1029.1	1525.1	1594.8	1235.1	1726	1626.4	1196.5	3454.9	1440.1	592.2
TRUE	High	Master Protein	F2Z5M4	Protein S100 OS=Sus scrofa OX=9823 GN=S100A16 PE=1 SV=1	0	FALSE	9.146	22	2	2	2	103	11.8	8.94	7.09	2			other molecular function	Pf01023	100155146	ENSSSCG00000006581; ENSSSCG00005017268	S100A16	A0A8D1VNY4; F1RY38; F2Z5M4; ssc:100155146			0	0	0.89	0.911629	18.53	101.8	98.2	23.53	47.98	28.9	111.2	89.4	77.4	48.8	34.5	47.6	65.7	71.8	38.6	72.7	162	59	37.6
TRUE	High	Master Protein	A0A5G2R2T5	Solute carrier family 3 member 2 OS=Sus scrofa OX=9823 GN=SLC3A2 PE=1 SV=2	0	FALSE	17.645	13	5	6	5	586	63.7	5.25	19.91	5	other metabolic processes;transport;other biological processes	plasma membrane;other membranes;nucleus;other cell component	transporter activity;nucleic acid binding activity;other molecular function	Pf00128, Pf16028		ENSSSCG00000022404	SLC3A2	A0A5G2R2T5	Tryptophan catabolism; Basigin interactions; Amino acid transport across the plasma membrane		3	0	0.89	0.0657919	13.67	105.8	94.2	18.32	15.48	49.9	98.2	111.2	108.6	50.7	55.6	55.2	55.4	73.1	61.2	50.2	204.9	88.8	62.9
TRUE	High	Master Protein	F1SU59	Annexin OS=Sus scrofa OX=9823 GN=ANXA7 PE=1 SV=4	0	FALSE	9.561	6	3	3	3	463	49.8	6.34	8.3	3			other molecular function	Pf00191		ENSSSCG00000010299	ANXA7	F1SU59			0	0	0.889	0.509699	50.07	111.3	88.7	21.5	32.57	10	38	40	39.2	19.9	22.1	18.8	20.8	25	29.7	18	72.6	21.5	15.2
TRUE	High	Master Protein	A0A287AE54	hexokinase OS=Sus scrofa OX=9823 GN=HK3 PE=1 SV=3	0	FALSE	36.881	15	10	11	10	921	99.5	5.49	35.59	10	other metabolic processes;other biological processes	other membranes;cytosol;mitochondrion	kinase activity;other molecular function	Pf00349, Pf03727	100522855	ENSSSCG00000014048	HK3	A0A287AE54; A0A480ECA3; ssc:100522855	Neutrophil degranulation; Glycolysis		2	0	0.889	0.728375	13.59	91	109	30.14	29.39	63.5	330.2	314.2	169	99.1	118.6	126.5	171.8	184	173.2	213.2	528.8	141.4	92.7
TRUE	High	Master Protein	F1SAP4	Tryptophan--tRNA ligase, cytoplasmic OS=Sus scrofa OX=9823 GN=WARS1 PE=1 SV=1	0	FALSE	35.06	26	9	11	9	482	54.4	6.11	34.76	9	protein metabolism;RNA metabolism OR transcription;other metabolic processes;other biological processes	cytosol;nucleus;other cell component	enzyme regulator activity;other molecular function	Pf00458, Pf00579		ENSSSCG00000002516	WARS1	F1SAP4; F1SAP6			0	0	0.888	0.497968	30.59	105.2	94.8	24.04	33.22	144.7	194.7	376.1	355.5	146.9	168.9	171.1	184	221.9	159.8	155.9	627.9	171.8	111.3
TRUE	High	Master Protein	A0A8W4FLT4	Ig-like domain-containing protein OS=Sus scrofa OX=9823 PE=4 SV=1	0	FALSE	30.221	14	2	10	2	121	13	7.2	34.06	2				Pf07686							0	0	0.886	0.0453664	32.25	105.5	94.5	39.95	27.36	155.2	141.7	662.6	450.8	180.2	274.1	309.1	478.4	235.7	169.5	113.6	615.2	340.6	182.6
TRUE	High	Master Protein	F1RW75	Desmoplakin OS=Sus scrofa OX=9823 GN=DSP PE=1 SV=3	0	FALSE	51.139	6	14	19	14	2883	331.4	6.89	59.9	14	cell adhesion;cell organization and biogenesis;stress response;developmental processes;other biological processes	plasma membrane;other membranes;cytoskeleton;other cell component	other molecular function	Pf00681, Pf17902, Pf18373, Pf21019		ENSSSCG00000001025	DSP	F1RW75	Formation of the cornified envelope; Neutrophil degranulation; RND3 GTPase cycle; RND1 GTPase cycle; Apoptotic cleavage of cell adhesion proteins		6	0	0.886	0.203886	38.91	107.5	92.5	61.39	59.13	220.7	209.6	309.5	164.3	321.8	707	192.1	348	202.6	293.2	191.2	273.9	234.7	150.2
TRUE	High	Master Protein	A0A287AJU1	Coactosin like F-actin binding protein 1 OS=Sus scrofa OX=9823 GN=COTL1 PE=1 SV=1	0	FALSE	39.261	65	8	14	8	142	16	5.22	46.3	8	stress response	cytosol	cytoskeletal activity;other molecular function	Pf00241		ENSSSCG00000037645	COTL1	A0A287AJU1	Neutrophil degranulation		1	0	0.885	0.900196	22.84	99.4	100.6	27.2	37.5	60.7	263.8	316.8	214.5	85.3	137.8	157.3	198.8	217.4	187.2	217.1	527.2	139.3	79.2
TRUE	High	Master Protein	A0A4X1W8E1	G protein subunit beta 1 OS=Sus scrofa OX=9823 GN=GNB1 PE=3 SV=1	0	FALSE	37.165	28	7	13	4	340	37.4	6	46.72	7	signal transduction			Pf00400		ENSSSCG00000021890; ENSSSCG00005001605	GNB1	A0A287A7Q3; A0A4X1W8E1			0	3	0.885	0.462276	13.27	99.3	100.7	23.49	27.82	144.9	388.9	548.7	432.4	222.2	183.9	201.6	230.3	293.1	245.1	266.1	837.7	244.7	191.3
TRUE	High	Master Protein	P14287	Osteopontin OS=Sus scrofa OX=9823 GN=SPP1 PE=1 SV=1	0	FALSE	66.846	47	9	17	9	303	33.6	4.5	69.25	9	cell adhesion;other metabolic processes;signal transduction;other biological processes	non-structural extracellular;ER/Golgi	signal transduction activity or receptor binding;other molecular function	Pf00865	397087	ENSSSCG00000009216; ENSSSCG00025039675; ENSSSCG00035062546; ENSSSCG00055025973; ENSSSCG00065037058	SPP1	P14287; ssc:397087	Regulation of Insulin-like Growth Factor (IGF) transport and uptake by Insulin-like Growth Factor Binding Proteins (IGFBPs); Post-translational protein phosphorylation; Signaling by PDGF; Integrin cell surface interactions; Degradation of the extracellular matrix	Burn Wound Healing	6	0	0.885	0.874159	42.77	105.5	94.5	47.78	62.62	59	186	278.2	353.9	91.5	60.1	144.2	115.4	173.3	54.6	181.9	549.3	165.5	89.4
TRUE	High	Master Protein	F1S710	Calcyclin-binding protein OS=Sus scrofa OX=9823 GN=CACYBP PE=1 SV=1	0	FALSE	5.951	10	3	3	3	230	26.5	8.25	7.18	3	developmental processes;other biological processes	cytosol;nucleus;other cell component	cytoskeletal activity;other molecular function	Pf04969, Pf05002, Pf09032	100519266	ENSSSCG00000015504; ENSSSCG00005032850	CACYBP	A0A4X1UEL0; F1S710; ssc:100519266			0	0	0.884	0.630549	50.04	106.1	93.9	24.96	43.68	33.2	41.2	69.4	72.8	27.3	42.6	31.9	47.1	58.1	48.1	33.8	115.4	45.1	20.5
TRUE	High	Master Protein	A0A8W4FMD9	Amyloid beta like protein 2 OS=Sus scrofa OX=9823 GN=APLP2 PE=1 SV=1	0	FALSE	12.441	4	3	4	3	760	86.6	4.82	12.68	3		other membranes;other cell component	enzyme regulator activity;other molecular function	Pf00014, Pf02177, Pf10515, Pf12924, Pf12925		ENSSSCG00000015244	APLP2	A0A8W4FMD9			0	0	0.883	0.637054	31.32	102.5	97.5	18.84	50.34	59.4	157.9	178.4	96.8	67.5	84.1	74.1	78.1	119	78.7	130.6	458.2	80.8	56.3
TRUE	High	Master Protein	P17630	Transcobalamin-1 OS=Sus scrofa OX=9823 GN=TCN1 PE=1 SV=2	0	FALSE	46.138	15	5	10	1	417	47.1	8.21	40.51	5	transport	non-structural extracellular	other molecular function	Pf01122, Pf14478			TCN1	P17630			0	0	0.883	0.874203	27.77	103.8	96.2	57.3	59.82	4.5	39.2	13.2	13.3	18.4	7.5	5.1	14.9	14.3	4.5	33.5	25.8	12.4	14.1
TRUE	High	Master Protein	Q6YT39	Lactotransferrin OS=Sus scrofa OX=9823 GN=LTF PE=1 SV=1	0	FALSE	443.841	66	35	177	33	704	77.6	8.24	658.61	35	protein metabolism;stress response;transport;developmental processes;other biological processes	non-structural extracellular;plasma membrane;other membranes;other cytoplasmic organelle;other cell component	enzyme regulator activity;other molecular function	Pf00405		ENSSSCG00000029879	LTF	Q6YT39	Neutrophil degranulation; Metal sequestration by antimicrobial proteins		3	0	0.882	0.992869	34.4	71.5	128.5	118.15	97.21	371.4	13770.6	2311.9	922.2	4500.9	1056.1	650.2	1152.3	3197.2	486.8	9550.2	3745.8	716.9	3368
TRUE	High	Master Protein	A0A8D1KQS4	Glutathione peroxidase OS=Sus scrofa OX=9823 GN=GPX2 PE=1 SV=1	0	FALSE	11.876	22	4	4	4	190	21.9	7.71	11.67	4	stress response;other biological processes		other molecular function	Pf00255		ENSSSCG00000002279; ENSSSCG00005037311	GPX2	A0A8D1KQS4; F1SA58	Detoxification of Reactive Oxygen Species; TP53 Regulates Metabolic Genes; Synthesis of 15-eicosatetraenoic acid derivatives; Synthesis of 12-eicosatetraenoic acid derivatives		4	0	0.88	0.10917	44.83	111.1	88.9	33.9	32.77	52.3	89.9	132.7	197.2	68.1	75.6	70.9	78	104.5	79	66.4	219.6	69.4	39
TRUE	High	Master Protein	A0A5G2QCN4	Major histocompatibility complex, class II, DQ beta 1 OS=Sus scrofa OX=9823 GN=SLA-DQB1 PE=1 SV=1	0	FALSE	20.913	22	5	10	5	271	30.8	8.88	30.5	5	cell organization and biogenesis;other metabolic processes;stress response;other biological processes	plasma membrane;other membranes;ER/Golgi;other cytoplasmic organelle	other molecular function	Pf00969, Pf07654		ENSSSCG00000001457	SLA-DQB1	A0A5G2QCN4	MHC class II antigen presentation; Downstream TCR signaling; Phosphorylation of CD3 and TCR zeta chains; Translocation of ZAP-70 to Immunological synapse; Generation of second messenger molecules; PD-1 signaling		6	0	0.879	0.0767205	20.04	111.2	88.8	37.76	42.85	108.6	181.7	522.9	311.6	163.8	112.9	135.1	163.7	198.1	145.4	110.5	863.9	130.8	189
TRUE	High	Master Protein	K7GMV8	Ectonucleotide pyrophosphatase/phosphodiesterase 3 OS=Sus scrofa OX=9823 GN=ENPP3 PE=1 SV=2	0	FALSE	22.78	13	6	7	6	874	99.7	5.69	26.55	6	other metabolic processes;other biological processes	non-structural extracellular;plasma membrane;other membranes;other cell component	nucleic acid binding activity;other molecular function	Pf01033, Pf01663		ENSSSCG00000025992	ENPP3	K7GMV8			0	0	0.879	0.59497	26.36	98.8	101.2	30.59	53.16	21.8	113.7	62.3	56.2	46.9	39.8	36.4	67.5	58.2	62.5	74.6	146.5	48	35.5
TRUE	High	Master Protein	A0A287A034	Low affinity immunoglobulin gamma Fc region receptor III-A OS=Sus scrofa OX=9823 GN=FCGR3A PE=4 SV=2	0	FALSE	16.843	16	3	3	3	249	28.2	8.84	13.18	3		other membranes		Pf13895		ENSSSCG00000036618	FCGR3A	A0A287A034			0	0	0.878	0.997674	55.09	103.4	96.6	22.27	58.58	25	65.2	80.2	62.2	47.2	25.6	33.9	34.9	41.6	19.3	45.1	121.3	37.6	34.3
TRUE	High	Master Protein	A0A286ZR55	Neogenin 1 OS=Sus scrofa OX=9823 GN=NEO1 PE=1 SV=1	0	FALSE	34.412	8	8	10	8	1465	160.3	6.62	31.26	8	cell adhesion;cell organization and biogenesis;transport;developmental processes;other biological processes	plasma membrane;other membranes;ER/Golgi;nucleus;other cell component	signal transduction activity or receptor binding;other molecular function	Pf00041, Pf06583, Pf07679, Pf13895		ENSSSCG00000001921	NEO1	A0A286ZR55			0	0	0.877	0.0107094	10.29	105.4	94.6	12.31	24.62	78.1	135.2	234.3	164.4	130.3	120.9	111	129.5	129.6	96.1	87	411	123	135.5
TRUE	High	Master Protein	A0A5G2R5L9	Leukocyte surface antigen CD47 OS=Sus scrofa OX=9823 GN=CD47 PE=4 SV=2	0	FALSE	7.887	7	2	3	2	340	37.1	7.62	9.29	2	cell adhesion;transport;other biological processes	plasma membrane;other membranes;other cell component	other molecular function	Pf04549, Pf08204		ENSSSCG00000011942	CD47	A0A5G2R5L9			0	0	0.874	0.420261	31.39	102.2	97.8	25.14	32.24	24.1	43.9	36.4	28.8	16	18	20	27.7	29.5	30.7	24.9	102.3	18.2	20.1
TRUE	High	Master Protein	A0A8W4FMI6	Ig-like domain-containing protein OS=Sus scrofa OX=9823 PE=4 SV=1	0	FALSE	103.487	38	4	166	3	160	17.2	8.07	692.8	4				Pf07686					Initial triggering of complement; Classical antibody-mediated complement activation; Immunoregulatory interactions between a Lymphoid and a non-Lymphoid cell; Cell surface interactions at the vascular wall; FCGR activation; Regulation of actin dynamics for phagocytic cup formation; Role of phospholipids in phagocytosis; Scavenging of heme from plasma; Role of LAT2/NTAL/LAB on calcium mobilization…		16	0	0.873	0.132734	14.51	106.8	93.2	53.44	49.27	276.5	518.2	244.8	311.6	703.2	552.7	591.9	1083.6	409.4	276.1	368.7	354.8	323.8	697.2
TRUE	High	Master Protein	A0A287A8D7	Ig-like domain-containing protein OS=Sus scrofa OX=9823 PE=1 SV=3	0	FALSE	8.017	11	3	4	3	265	30.2	6.79	12.83	3	other biological processes	plasma membrane;other membranes		Pf00969, Pf07654							0	0	0.873	0.46767	50.39	101.2	98.8	56.96	68.45	22.4	48	10.7	20.3	46	31.9	61.6	79.9	34.4	32.8	24.6	10	12.7	76.5
TRUE	High	Master Protein	A0A480RJC3	Complement C1r OS=Sus scrofa OX=9823 GN=C1R PE=1 SV=1	0	FALSE	51.205	33	15	22	15	706	80.2	6.24	69.26	15	protein metabolism;stress response;other biological processes	non-structural extracellular	other molecular function	Pf00084, Pf00089, Pf00431, Pf14670		ENSSSCG00000060530	C1R	A0A480RJC3	Initial triggering of complement; Classical antibody-mediated complement activation; Regulation of Complement cascade		3	0	0.873	0.0245363	17.16	107	93	19.14	12.02	270.9	367.8	497.2	420.7	248.9	239.2	302.8	426.9	325.6	245.7	252.5	922.7	383.7	299.8
TRUE	High	Master Protein	A0A5G2QGP7	Enoyl reductase (ER) domain-containing protein OS=Sus scrofa OX=9823 PE=1 SV=1	0	FALSE	8.73	8	2	6	1	365	38.8	8.07	14.3	2			other molecular function	Pf00107, Pf08240							0	0	0.872	0.160162	58.74	119.6	80.4	61.93	43.61	24.3	18.5	69	96.5	21.3	17.9	18.4	31.5	30.6	17.3	19.7	75	28.4	10.2
TRUE	High	Master Protein	Q06AS6	G protein subunit alpha i2 OS=Sus scrofa OX=9823 GN=GNAI2 PE=1 SV=1	0	FALSE	41.64	34	9	12	6	355	40.4	5.54	45.59	9	cell-cell signaling;cell cycle OR cell proliferation;signal transduction;other biological processes	plasma membrane;other membranes;cytosol;cytoskeleton;nucleus;other cell component	signal transduction activity or receptor binding;other molecular function	Pf00503	397523	ENSSSCG00000011399	GNAI2	Q06AS6; ssc:397523	G alpha (i) signalling events; Extra-nuclear estrogen signaling; ADP signalling through P2Y purinoceptor 12; Adrenaline,noradrenaline inhibits insulin secretion; Adenylate cyclase inhibitory pathway		5	2	0.872	0.23461	30.49	103.5	96.5	23.99	24.2	110.1	348.4	388.6	318.1	171	155.6	137	154.3	223.4	167.9	198.1	650.1	165.2	150.3
TRUE	High	Master Protein	F1SEH2	Glia maturation factor OS=Sus scrofa OX=9823 GN=GMFG PE=3 SV=4	0	FALSE	18.027	43	4	7	4	109	12.9	5.57	25.44	4	signal transduction;other biological processes		signal transduction activity or receptor binding;cytoskeletal activity;other molecular function	Pf00241	100515973	ENSSSCG00000040981	GMFG	F1SEH2			0	0	0.87	0.484533	22.58	104.3	95.7	24.35	26.16	57.6	238.9	221.2	151.2	76.5	93	118.6	154.6	136.5	162.2	149.4	337.2	108.8	89.2
[truncated: 307 more rows]
[truncated: 42 more columns]

## Sheet: Left lung quans
Accession	Gene Symbol	Abundances (Normalized): F11: 126, Pre, 0	Abundances (Normalized): F11: 127C, 1C, Pre, 0	Abundances (Normalized): F11: 128C, 2C, Pre, 0	Abundances (Normalized): F11: 129C, Sample, 3C, Pre, 0	Abundances (Normalized): F11: 130C, 4A, Pre, 0	Abundances (Normalized): F11: 131C, 4B, Pre, 0	Abundances (Normalized): F11: 132C, Sample,4C, Pre, 0	Abundances (Normalized): F11: 133C, Sample, 4D, Pre, 0	Abundances (Normalized): F11: 134C, Sample, pool, Pool, 0	Abundances (Normalized): F11: 127N, Sample, 1B, Post, 1	Abundances (Normalized): F11: 128N, Sample, 1C, Post, 1	Abundances (Normalized): F11: 129N, Sample, 2C, Post, 1	Abundances (Normalized): F11: 130N, Sample, 3C, Post, 1	Abundances (Normalized): F11: 131N, Sample, n/a, n/a, n/a, n/a, n/a, n/a, n/a, n/a, n/a, 4A, Post, 1	Abundances (Normalized): F11: 132N, Sample, 4B, Post, 1	Abundances (Normalized): F11: 133N, Sample, 4C, Post, 1	Abundances (Normalized): F11: 134N, Sample, 4D, Post, 1	Abundances (Normalized): F11: 135N, Sample, pool, Pool, 1	Accession	Gene Symbol	Abundances (Normalized): F11: 126, Pre, 0	Abundances (Normalized): F11: 127C, 1C, Pre, 0	Abundances (Normalized): F11: 128C, 2C, Pre, 0	Abundances (Normalized): F11: 129C, Sample, 3C, Pre, 0	Abundances (Normalized): F11: 130C, 4A, Pre, 0	Abundances (Normalized): F11: 131C, 4B, Pre, 0	Abundances (Normalized): F11: 132C, Sample,4C, Pre, 0	Abundances (Normalized): F11: 133C, Sample, 4D, Pre, 0	Abundances (Normalized): F11: 134C, Sample, pool, Pool, 0	Abundances (Normalized): F11: 127N, Sample, 1B, Post, 1	Abundances (Normalized): F11: 128N, Sample, 1C, Post, 1	Abundances (Normalized): F11: 129N, Sample, 2C, Post, 1	Abundances (Normalized): F11: 130N, Sample, 3C, Post, 1	Abundances (Normalized): F11: 131N, Sample, n/a, n/a, n/a, n/a, n/a, n/a, n/a, n/a, n/a, 4A, Post, 1	Abundances (Normalized): F11: 132N, Sample, 4B, Post, 1	Abundances (Normalized): F11: 133N, Sample, 4C, Post, 1	Abundances (Normalized): F11: 134N, Sample, 4D, Post, 1	Abundances (Normalized): F11: 135N, Sample, pool, Pool, 1
[truncated: 999 more rows]

[truncated: 4 more sheets: Right lung IDs and quans, Right lung quans, DAPs FC>1.5, p<0.05, GO of the DPAs by DAVID]
